# Supplementary material for: Single and Combined Fe and S Deficiency Differentially Modulate Root Exudate Composition in Tomato: A Double Strategy for Fe Acquisition?
Source: Int J Mol Sci. 2020 Jun 5;21(11):4038. doi: 10.3390/ijms21114038 (PMC7312093; doi:10.3390/ijms21114038)
Supplement: Supplementary file 1 [file ijms-21-04038-s001.zip]

Archive with 11 entries (11 files):
- Supplementary Fig 1.jpg
- Supplementary Fig 2.tif
- Supplementary Fig 3.tif
- Supplementary Fig 5.tif
- Supplementary Figure 4.docx
- Supplementary Table 1.docx
- Supplementary Table 2.docx
- Supplementary Table 3.xlsx
- Supplementary Table 4.xlsx
- Supplementary Table 5.xlsx
- Supplementary Table 6.docx
