# Supplementary material for: Single and Combined Fe and S Deficiency Differentially Modulate Root Exudate Composition in Tomato: A Double Strategy for Fe Acquisition?
Source: Int J Mol Sci. 2020 Jun 5;21(11):4038. doi: 10.3390/ijms21114038 (PMC7312093; doi:10.3390/ijms21114038)
Supplement: Supplementary file 1 [file ijms-21-04038-s001.zip › Supplementary Table 3.xlsx]

## Sheet: ANOVA0.001_GC-MS
Compound	p	p (Corr)	FC ([Fe+S_deficiency] vs [control])	Log FC ([Fe+S_deficiency] vs [control])	FC (abs) ([Fe+S_deficiency] vs [control])	Regulation ([Fe+S_deficiency] vs [control])	FC ([Fe_deficiency] vs [control])	Log FC ([Fe_deficiency] vs [control])	FC (abs) ([Fe_deficiency] vs [control])	Regulation ([Fe_deficiency] vs [control])	FC ([S_deficiency] vs [control])	Log FC ([S_deficiency] vs [control])	FC (abs) ([S_deficiency] vs [control])	Regulation ([S_deficiency] vs [control])	Alignment Value	Annotations	CAS Number	ChEBI ID	CompositeSpectrum
[69217] 1-methylhydantoin 1 [10.578]	0	0	11.4703	3.51983	11.4703	up	135.716	7.08445	135.716	up	2.4016	1.264	2.4016	up	[69217] 1-methylhydantoin 1 [10.578]	[69217] 1-methylhydantoin 1 [10.578] [ C4H6N2O2, CAS ID=616-04-6 ]	616-04-6		[53.01278,20.1668][60.07876,173.7099][62.96617,12.6377][69.99342,346.71][70.02081,234.8473][70.02374,234.8473][71.9667,10.1856][72.0521,830.4657][74.00432,14.9859][77.05671,14.2422][79.91064,118.5657][84.00542,8.4977][85.97922,15.9186][85.99819,11.4467][91.93823,63.5358][95.94418,3.1107][99.00623,23.6377][99.97284,30.5433][99.97997,999.0][99.98782,26.5848][99.99373,27.4428][100.0171,606.7459][100…
[2341] Benzphetamine [16.991]	0	0	8366.58	13.0304	8366.58	up	45.8127	5.51768	45.8127	up	2.38563	1.25437	2.38563	up	[2341] Benzphetamine [16.991]	[2341] Benzphetamine [16.991] [ C17H2N, CAS ID=156-08-1 ]	156-08-1		[51.00385,239.9475][70.00181,472.9104][87.94885,139.3017][87.95248,139.3017][91.0137,999.0][91.01434,901.814][91.0403,999.0][91.05106,999.0][92.07506,0.5872][97.91684,77.0744][97.92281,77.0744][100.949,60.0888][102.06092,564.0913][104.99358,446.2015][114.98556,412.0607][115.06699,124.1095][128.91628,62.6374][131.03564,132.2957][138.89532,40.288][138.90149,40.288][140.98473,63.8414][141.0371,0.761…
[12290] 4-hydroxypyridine [8.204]	0	0	40.1455	5.32717	40.1455	up	-1	0	1	down	-44.5321	-5.47677	44.5321	down	[12290] 4-hydroxypyridine [8.204]	[12290] 4-hydroxypyridine [8.204] [ C5H5NO, CAS ID=626-64-2 ]	626-64-2		[56.98818,5.231][60.93671,617.6445][62.92424,569.2286][93.01739,9.1869][99.91607,985.0393][99.92167,985.0393][108.06995,999.0][135.99521,12.1957][138.00099,6.3283][151.93549,522.2436][152.03404,999.0][153.0178,44.5371][167.04854,128.0988][167.22345,960.1199]
[12364] adipamide 2 [16.344]	0	0	827.258	9.69219	827.258	up	255.756	7.99862	255.756	up	-44.5321	-5.47677	44.5321	down	[12364] adipamide 2 [16.344]	[12364] adipamide 2 [16.344] [ C6H12N2O2, CAS ID=628-94-4 ]	628-94-4		[53.04019,20.6533][55.03097,18.8481][72.0521,415.6198][72.06085,999.0][72.08519,412.1716][73.09447,999.0][73.09634,999.0][75.07711,560.4713][76.06231,15.054][76.06623,15.054][88.07199,356.6942][90.06451,51.5094][90.07681,135.9957][91.04817,22.7168][91.08339,60.5231][95.0266,2.6][101.01977,84.716][101.04922,227.1362][115.05009,37.5779][115.09001,34.4177][116.05327,167.0253][116.06029,450.265][119.…
[938] nicotinic acid [10.27]	0	0	123.014	6.94268	123.014	up	1916.06	10.9039	1916.06	up	1.55912	0.640732	1.55912	up	[938] nicotinic acid [10.27]	[938] nicotinic acid [10.27] [ C6H5NO2, CAS ID=59-67-6 ]	59-67-6		[50.97526,332.5724][50.97738,332.5724][61.13015,158.4778][74.00944,192.0096][78.02468,682.3208][78.10055,999.0][90.18745,3.8163][91.12236,170.9506][93.07021,9.1519][100.0491,999.0][101.14925,16.8421][105.31564,58.1501][106.0032,565.0656][109.96276,25.7769][129.98341,45.1876][134.95023,27.7687][136.0323,154.0637][136.03467,538.4763][136.03714,87.9625][136.10887,130.3433][138.03241,22.6526][138.038…
[867] malonic acid 1 [8.919]	0	0	799.739	9.64339	799.739	up	302.098	8.23887	302.098	up	6.73179	2.75099	6.73179	up	[867] malonic acid 1 [8.919]	[867] malonic acid 1 [8.919] [ C3H4O4, CAS ID=141-82-2 ]	141-82-2		[51.99994,3.1987][52.99011,2.3617][54.01239,16.2292][54.01472,16.081][56.00306,3.1693][56.00584,3.1693][60.00051,12.7799][60.07533,74.4575][61.97559,3.4868][62.98997,18.6056][63.00832,0.6336][68.06286,1.7153][69.00948,20.1432][69.01301,20.1432][71.01475,7.4521][71.03459,29.897][72.00996,37.1904][73.03323,84.2052][73.04303,938.9861][73.10868,916.8156][74.08756,113.2041][75.00923,93.5447][75.01456,…
[8897] iminodiacetic acid 1 [12.487]	0	0	2.58986	1.37287	2.58986	up	-425.858	-8.73423	425.858	down	-18964.3	-14.211	18964.3	down	[8897] iminodiacetic acid 1 [12.487]	[8897] iminodiacetic acid 1 [12.487] [ C4H7NO4, CAS ID=142-73-4 ]	142-73-4		[55.99786,17.7101][58.00526,30.1046][58.01406,30.0749][59.01582,247.1815][59.02126,269.2774][60.01823,20.8347][61.02053,14.6158][67.99548,2.6355][68.97668,8.8685][72.3917,66.8189][73.02233,75.9257][73.02362,484.8506][73.02612,75.9458][73.04134,684.3612][74.02586,55.2461][84.97259,12.8164][84.97646,12.8164][88.01617,35.3563][89.00668,13.804][89.01714,9.1572][89.98457,2.4923][101.00079,18.3271][101…
[8217] 1-octadecene [16.36]	0	0	364.911	8.5114	364.911	up	-1	0	1	down	1.39069	0.475801	1.39069	up	[8217] 1-octadecene [16.36]	[8217] 1-octadecene [16.36] [ C18H36, CAS ID=112-88-9 ]	112-88-9		[54.03018,166.2188][54.03629,277.5277][55.03528,999.0][57.03206,906.0006][57.05553,234.2511][58.03398,21.7615][65.01495,17.0292][65.0177,17.0292][67.03157,157.771][68.03729,2.0229][69.0368,999.0][69.04536,999.0][70.04842,619.0949][70.05132,619.0949][80.03258,36.3261][81.03722,202.9185][83.05702,569.4216][83.06021,353.246][83.06061,569.4216][84.05643,132.6584][84.06006,132.6584][85.07023,53.931][9…
[675] 5,6 - dimethylbenzimidazole 1 [15.6311]	0	0	4.71007	2.23575	4.71007	up	-92.1868	-6.52649	92.1868	down	-4105.27	-12.0033	4105.27	down	[675] 5,6 - dimethylbenzimidazole 1 [15.6311]	[675] 5,6 - dimethylbenzimidazole 1 [15.6311] [ C9H10N2, CAS ID=582-60-5 ]	582-60-5		[53.99855,45.6055][58.00253,330.5178][58.04929,0.0][60.07034,606.8017][61.0562,0.0][69.95875,234.5165][70.02159,106.1348][70.99421,154.4021][72.04832,0.0][74.02981,994.6937][74.03216,646.8491][74.07832,851.0384][75.01762,39.718][76.05613,0.0][84.98124,231.947][86.01014,65.165][87.00835,999.0][87.01365,999.0][87.01505,999.0][87.06699,999.0][98.98708,136.1963][104.03416,582.7628][105.05595,0.0][114…
[439232] N-acetyl-ornithine 2 [18.409]	0	0	139.184	7.12085	139.184	up	77.9631	6.28472	77.9631	up	-44.5321	-5.47677	44.5321	down	[439232] N-acetyl-ornithine 2 [18.409]	[439232] N-acetyl-ornithine 2 [18.409] [ C7H14N2O3, CAS ID=0-00-0 ]	0-00-0		[61.89698,2.7043][87.01151,10.6112][97.97125,12.9117][97.97719,12.9117][112.05058,11.4825][142.03777,38.6745][142.0455,38.6745][142.06067,131.6694][142.06636,130.2518][142.08224,128.3287][142.08865,128.3287][143.99754,16.2082][144.00421,16.2082][156.07304,69.7417][156.08025,60.2092][156.08969,46.114][173.06592,8.5352][174.09105,999.0][174.09514,999.0][174.09706,999.0][175.08865,188.3746][175.1011…
[107689] L-(+) lactic acid [6.851]	0	0	290.765	8.18371	290.765	up	245.229	7.93798	245.229	up	-26.0095	-4.70096	26.0095	down	[107689] L-(+) lactic acid [6.851]	[107689] L-(+) lactic acid [6.851] [ C3H6O3, CAS ID=79-33-4 ]	79-33-4		[51.01506,22.3136][58.01,82.3363][59.00341,109.7646][59.01551,131.0319][59.01602,379.4854][61.90472,2.21][61.94672,2.015][68.98306,82.8344][68.98587,82.8344][70.05405,8.3183][73.01842,999.0][74.02322,164.4776][75.9912,17.9503][77.96089,3.5553][77.96655,3.5553][84.03379,33.5636][87.99516,70.6473][87.99637,26.5647][102.01039,26.6519][102.98663,9.1632][103.9878,13.7202][104.97191,7.0646][104.99581,3…
[1176] urea [9.599]	0	0	1.50681	0.591501	1.50681	up	283.906	8.14927	283.906	up	4.11461	2.04076	4.11461	up	[1176] urea [9.599]	[1176] urea [9.599] [ CH4N2O, CAS ID=57-13-6 ]	57-13-6		[51.97692,16.778][52.93077,11.0592][54.99124,19.6282][55.00495,221.2233][55.98832,1.2161][57.99648,2.1061][60.00481,1.5461][61.00902,11.1896][63.98518,26.8692][69.96393,17.8799][70.98602,1.7108][71.00326,10.3574][73.03279,15.5172][76.01728,0.6772][78.98962,42.6644][78.99746,26.8348][84.98895,10.817][87.00993,74.3522][87.01505,40.8058][88.98122,4.3434][99.99834,38.2767][100.98916,39.7915][106.0337…
[10442] 1,3-propanediol [6.777]	0	0	217.184	7.76277	217.184	up	-1	0	1	down	366.739	8.51861	366.739	up	[10442] 1,3-propanediol [6.777]	[10442] 1,3-propanediol [6.777] [ C3H8O2, CAS ID=504-63-2 ]	504-63-2		[52.00535,14.3283][53.00115,3.3091][54.02275,2.2188][59.8791,9.4228][59.88176,9.4228][60.03006,55.0509][61.01529,29.6728][61.03264,43.9067][62.02138,0.9882][65.8174,14.9061][86.05413,999.0][87.03717,106.5621][101.04078,56.8454][101.91575,16.4148][102.01708,3.5148][104.00898,4.969][104.03917,16.9102][105.0059,14.5873][106.98683,0.5325][114.02392,40.1578][114.9698,177.8747][115.02711,31.9797][116.9…
[18189] 4-acetamidobutyric acid 2 [13.058]	0	0	451.959	8.82005	451.959	up	-1	0	1	down	3.34495	1.74198	3.34495	up	[18189] 4-acetamidobutyric acid 2 [13.058]	[18189] 4-acetamidobutyric acid 2 [13.058] [ C6H11NO3, CAS ID=3025-96-5 ]	3025-96-5		[59.99514,18.037][59.9993,13.2485][61.99784,4.3145][64.50496,9.982][69.0194,17.5881][72.01679,18.538][73.02233,5.7023][74.99783,999.0][75.0064,999.0][86.02835,429.4017][91.01693,24.9552][97.02582,4.9408][102.03065,8.9777][104.0267,26.8395][125.99233,0.9175][160.09023,147.5638][160.1001,999.0][160.10503,167.8413][174.09718,4.2084][175.03934,11.5697][177.10408,8.358][184.05539,9.8726][189.0297,1.53…
[126] 4-hydroxybenzaldehyde 2 [13.005]	0	0	-617.249	-9.26971	617.249	down	-839.034	-9.71259	839.034	down	-37363.9	-15.1894	37363.9	down	[126] 4-hydroxybenzaldehyde 2 [13.005]	[126] 4-hydroxybenzaldehyde 2 [13.005] [ C7H6O2, CAS ID=123-08-0 ]	123-08-0		[73.03629,999.0][79.96515,29.2437][85.03082,306.9359][99.00399,79.4926][112.9608,137.1351][116.99073,999.0][122.97149,177.3793][136.04861,532.1344][140.01534,41.467][140.02112,41.467][145.89943,191.664][149.95201,490.5492][149.95982,490.5492][175.88086,718.9109][175.95477,671.9272][177.01007,67.2533][183.02315,70.7602][222.8907,971.4091][222.93134,572.7414][222.94208,572.7414][223.07169,814.072][…
[7152] N-(2-hydroxyethyl)iminodiacetic acid 2 [16.659]	0	0	293.598	8.1977	293.598	up	168.34	7.39524	168.34	up	7.46225	2.89961	7.46225	up	[7152] N-(2-hydroxyethyl)iminodiacetic acid 2 [16.659]	[7152] N-(2-hydroxyethyl)iminodiacetic acid 2 [16.659] [ C6H11NO5, CAS ID=93-62-9 ]	93-62-9		[50.09456,368.7366][58.01354,139.7796][58.01707,139.7796][58.03254,212.6345][62.04996,383.2094][62.06181,248.0725][64.08394,22.8674][64.09367,46.959][66.1082,138.9911][66.10983,167.0225][73.01921,984.087][73.02652,999.0][74.03159,134.3602][74.04697,268.7702][74.0508,268.7702][75.01701,117.7215][76.01031,999.0][77.03564,56.6057][77.03877,56.6057][79.04519,20.8529][82.11974,70.2747][90.0562,48.3703…
[42953] diglycerol 2 [15.958]	0	0	1.50713	0.591806	1.50713	up	1.23911	0.3093	1.23911	up	-7702.41	-12.9111	7702.41	down	[42953] diglycerol 2 [15.958]	[42953] diglycerol 2 [15.958] [ C6H14N2O5, CAS ID=627-82-7 ]	627-82-7		[52.01221,3.0849][56.00985,2.0059][58.01851,25.8994][59.01224,31.8779][60.00841,9.9571][61.97628,3.9422][62.95347,0.876][67.91032,0.1574][71.01886,8.5966][73.02731,999.0][74.03988,129.9266][76.99348,2.8014][77.02,64.6491][82.01516,12.363][82.01847,12.363][84.99718,45.0164][85.97891,0.6401][97.96709,0.2193][101.00935,152.0143][101.99711,10.8883][103.01572,999.0][103.04301,246.8319][105.04991,204.1…
[6853] fluorene [14.182]	0	0	-2.31686	-1.21217	2.31686	down	11.0349	3.464	11.0349	up	-125.977	-6.97701	125.977	down	[6853] fluorene [14.182]	[6853] fluorene [14.182] [ C13H10, CAS ID=86-73-7 ]	86-73-7		[56.99558,999.0][57.0383,177.6657][58.03302,126.0895][66.99144,154.9866][67.96542,57.5277][78.02219,908.6331][78.98728,175.0366][80.93418,371.3396][81.94176,339.072][81.95211,239.4016][85.00229,167.7631][85.00615,81.2507][96.76652,999.0][120.88589,52.9916][128.04443,709.2035][141.00623,411.496][142.01833,174.7659][142.02414,174.7659][142.92264,113.7006][149.93645,265.5064][150.13977,260.3333][152…
[262] 2,3-butanediol 1 [6.42]	0	0	-36.4856	-5.18926	36.4856	down	-204.823	-7.67823	204.823	down	-4209.55	-12.0395	4209.55	down	[262] 2,3-butanediol 1 [6.42]	[262] 2,3-butanediol 1 [6.42] [ C4H10O2, CAS ID=513-85-9 ]	513-85-9		[55.00229,24.4263][57.05328,159.8131][57.99958,30.1941][61.03838,0.0030][63.95271,0.0803][69.04768,102.4191][70.04706,10.777][70.04986,23.6975][73.01707,999.0][73.02731,738.2309][73.03155,964.7191][73.1121,999.0][73.11394,0.0657][74.07722,0.0122][74.9989,588.5483][75.00304,402.3551][75.0135,265.8968][75.02002,127.6973][75.04705,0.0187][76.99918,13.9233][83.02908,1.0E-4][94.82873,0.3614][100.9905,…
[10436] orcinol [12.28]	0	0	-1522.42	-10.5721	1522.42	down	117.968	6.88225	117.968	up	-36.7174	-5.19839	36.7174	down	[10436] orcinol [12.28]	[10436] orcinol [12.28] [ C7H8O2, CAS ID=504-15-4 ]	504-15-4		[63.89741,86.0443][83.91445,18.8034][85.96217,22.1377][87.91049,44.009][89.93159,16.4903][91.00941,292.8459][101.92265,32.6354][101.94551,45.3458][102.94965,400.4502][102.95457,400.4502][104.92896,139.1912][105.9955,88.5833][114.97843,85.2318][114.98003,143.4168][116.94839,134.3476][117.96267,46.0256][123.85738,5.9498][133.98444,78.6367][135.02959,543.5344][136.03244,132.2354][136.96457,69.3298][…
[325] 4-isopropylbenzyl alcohol [11.659]	0	0	-1.70879	-0.772975	1.70879	down	-78.8664	-6.30134	78.8664	down	1.36387	0.447701	1.36387	up	[325] 4-isopropylbenzyl alcohol [11.659]	[325] 4-isopropylbenzyl alcohol [11.659] [ C10H14O, CAS ID=536-60-7 ]	536-60-7		[50.03813,47.4974][54.99359,6.5404][55.01646,36.1401][57.03775,3.4864][57.04061,3.4864][62.02207,2.3011][62.98997,9.0983][63.01864,2.3923][63.94759,58.9363][63.97619,2.4059][63.98017,2.4059][67.02167,1.8421][70.0006,6.8308][73.0312,208.9463][75.01363,39.3968][75.01689,8.3666][75.96053,7.3081][77.01238,9.5873][82.91353,24.2873][83.97889,1.9012][84.10481,14.9655][85.0054,49.86][85.01175,32.9199][85…
[62453] 4-vinylphenol 2 [22.488]	0	0	7691.5	12.909	7691.5	up	54.4975	5.76812	54.4975	up	1.38314	0.467946	1.38314	up	[62453] 4-vinylphenol 2 [22.488]	[62453] 4-vinylphenol 2 [22.488] [ C8H8O, CAS ID=363-24-6 ]	363-24-6		[57.95754,155.4924][60.97766,127.5107][63.89636,58.2149][71.994,999.0][78.01668,162.9131][87.97648,61.0492][88.9598,733.531][101.94299,70.2635][101.94728,70.2635][102.95614,158.1593][109.8548,13.3995][116.95311,95.0416][118.97734,999.0][129.03062,37.2343][131.91173,87.5081][132.98546,999.0][133.96364,314.5898][133.96576,670.6007][133.9806,114.5525][135.02525,999.0][137.94978,45.6739][142.98993,55…
[20393] mono(2-ethylhexyl)phthalate [19.512]	0	0	21475.7	14.3904	21475.7	up	32.912	5.04054	32.912	up	-1.12921	-0.17531	1.12921	down	[20393] mono(2-ethylhexyl)phthalate [19.512]	[20393] mono(2-ethylhexyl)phthalate [19.512] [ C16H22O4, CAS ID=4376-20-9 ]	4376-20-9		[52.9687,132.8843][60.95082,760.2838][63.83537,92.3725][64.89831,133.3588][73.03468,471.6332][74.03607,64.1639][74.03988,153.9197][84.95622,489.5073][85.0146,15.6223][86.92325,261.7765][87.00108,20.8959][92.00886,1.0594][114.97361,341.7629][115.0015,7.9673][116.99189,18.5676][118.9855,13.2875][123.0211,115.1343][132.96053,413.2655][133.00505,142.1254][133.0079,128.3818][134.01617,106.445][136.015…
[5641] carbamic acid ethyl ester (urethane) [6.361]	0	0	8.67077	3.11616	8.67077	up	173999	17.4087	173999	up	-114.803	-6.84301	114.803	down	[5641] carbamic acid ethyl ester (urethane) [6.361]	[5641] carbamic acid ethyl ester (urethane) [6.361] [ C3H7NO2, CAS ID=51-79-6 ]	51-79-6		[50.89328,1.7296][51.84965,1.4234][53.02425,4.6323][53.0265,4.6323][56.02689,20.2465][58.04209,73.7338][59.07699,723.322][60.06249,58.331][61.04613,21.2801][61.04955,32.9092][62.0198,1.4447][69.01447,8.3218][69.98172,96.6303][69.99335,113.0029][70.0002,87.8021][71.03547,25.6281][71.99872,132.3251][72.037,203.031][72.04232,218.6176][73.08133,819.9121][73.08475,467.8872][73.0854,467.8872][73.09142,…
[892] allo-inositol [17.245]	0	0	-35.7111	-5.1583	35.7111	down	-78.7119	-6.29851	78.7119	down	2.88082	1.52648	2.88082	up	[892] allo-inositol [17.245]	[892] allo-inositol [17.245] [ C6H12O6, CAS ID=87-89-8 ]	87-89-8		[64.99384,6.5581][66.9874,55.7499][66.99012,55.7499][68.01475,4.8612][73.03323,999.0][74.04026,213.5073][83.01479,20.7534][133.00505,103.7519][133.01115,103.8392][133.02312,44.7533][139.95244,2.8761][147.04266,999.0][147.04436,455.8327][148.03981,110.4451][149.03552,47.1866][149.04529,106.3234][153.05165,3.5807][155.00285,11.7396][159.03015,7.3315][160.00838,2.271][176.00217,2.8956][192.07098,249…
[443586] 3,5-dihydroxyphenylglycine 2 [18.124]	0	0	-348047	-18.4089	348047	down	-191.418	-7.58058	191.418	down	-14395.5	-13.8133	14395.5	down	[443586] 3,5-dihydroxyphenylglycine 2 [18.124]	[443586] 3,5-dihydroxyphenylglycine 2 [18.124] [ C8H9NO4, CAS ID=146255-66-5 ]	146255-66-5		[51.00369,266.6872][60.98699,357.2749][64.90237,33.5453][66.10314,431.9587][85.96252,120.4399][86.89011,910.7307][87.95219,264.1387][88.93217,598.1394][89.9091,23.0279][95.98087,871.027][102.93685,999.0][102.95129,705.1392][103.85976,492.312][103.92403,217.261][103.94685,122.6196][106.05608,203.8821][106.98617,46.0469][109.95658,19.7595][112.03983,13.7677][115.8335,21.9287][115.9455,375.825][115.…
[5570] trigonelline [13.039]	0	0	-1498.06	-10.5489	1498.06	down	1.06424	0.0898204	1.06424	up	-1062.74	-10.0536	1062.74	down	[5570] trigonelline [13.039]	[5570] trigonelline [13.039] [ C7H7NO2, CAS ID=535-83-1 ]	535-83-1		[52.06497,675.2393][52.91169,142.9781][86.92177,882.828][87.88401,351.5635][101.95086,117.8908][103.94956,426.4811][116.97535,599.3206][118.93649,999.0][119.96555,422.2367][126.04061,135.6245][126.94641,120.453][127.87885,144.858][127.88473,144.858][131.9526,154.673][136.04033,999.0][138.87532,24.9306][145.90762,37.3041][145.95523,185.9278][152.04791,348.0466][152.05545,348.0466][160.90182,517.79…
[4114] xanthotoxin 2 [20.715]	0	0	5.3424	2.41749	5.3424	up	4.17412	2.06147	4.17412	up	-2024.16	-10.9831	2024.16	down	[4114] xanthotoxin 2 [20.715]	[4114] xanthotoxin 2 [20.715] [ C12H8O4, CAS ID=298-81-7 ]	298-81-7		[57.04833,157.4111][58.03844,26.0001][58.04091,26.0001][59.00383,21.4055][59.99236,12.1812][63.91642,263.6344][67.02825,43.4569][67.03234,76.6016][69.05283,149.9964][76.98911,31.9345][79.02716,14.5143][81.0394,44.8226][91.03362,8.7496][93.03251,13.0989][93.03828,15.9849][94.0171,2.5911][98.04435,40.8409][101.00303,14.1744][104.99895,16.1566][106.03997,1.8059][112.07218,13.1308][112.07742,17.9786]…
[12647] L-homoserine 1 [11.141]	0	0	-101.87	-6.67059	101.87	down	-1.28015	-0.356315	1.28015	down	4.36825	2.12705	4.36825	up	[12647] L-homoserine 1 [11.141]	[12647] L-homoserine 1 [11.141] [ C4H9NO3, CAS ID=672-15-1 ]	672-15-1		[56.01923,17.4054][56.02282,34.1148][59.07417,772.5663][59.08054,999.0][60.05241,45.2349][60.07564,1.227][61.05282,32.268][65.00684,3.0058][69.98509,94.7803][69.99023,1.6725][70.018,94.1091][72.02993,200.9621][72.04526,290.9524][72.05082,228.0262][73.11386,875.0474][74.0644,91.5327][74.08015,109.3396][75.07067,134.5488][76.0886,8.4844][84.00988,0.2687][86.09576,579.7978][86.09656,579.7978][88.060…
[49] 3-methyl-2-oxobutanoic acid 1 [7.562]	0	0	103561	16.6601	103561	up	67.7071	6.08124	67.7071	up	-44.5321	-5.47677	44.5321	down	[49] 3-methyl-2-oxobutanoic acid 1 [7.562]	[49] 3-methyl-2-oxobutanoic acid 1 [7.562] [ C5H8O3, CAS ID=3715-29-5 ]	3715-29-5		[50.99356,5.8784][55.01389,3.1763][58.01113,173.7488][58.99953,406.9041][69.00358,105.079][69.03625,62.3538][72.02545,94.2543][73.02652,999.0][73.03323,999.0][73.08627,184.8706][73.08877,999.0][83.0513,586.219][84.05405,75.6553][85.02982,80.8151][89.00842,999.0][89.0161,996.0641][89.02036,32.9176][89.03287,89.2789][94.01249,0.9449][95.00298,2.7871][97.00674,21.5898][97.02148,37.9776][99.03082,110…
[791] DL-isoleucine 1 [8.576]	0	0	2662.66	11.3787	2662.66	up	178094	17.4423	178094	up	8.65902	3.1142	8.65902	up	[791] DL-isoleucine 1 [8.576]	[791] DL-isoleucine 1 [8.576] [ C6H13NO2, CAS ID=443-79-8 ]	443-79-8		[55.04709,16.6649][55.06173,8.1339][56.04528,13.4274][57.19039,6.0933][58.03835,76.8544][58.05614,35.6276][59.07485,835.9743][59.08445,20.3509][59.08866,488.8275][59.09165,156.7717][60.05741,74.9208][60.08361,72.6526][60.08791,38.9626][60.08888,71.1193][61.04661,39.7879][61.07187,38.6977][61.07243,38.2759][68.02821,2.0042][69.99023,102.2529][70.01955,104.1404][71.03749,16.5949][72.04884,245.5396]…
[244] benzyl alcohol [8.264]	0	0	1.43919	0.525259	1.43919	up	-44.7433	-5.4836	44.7433	down	-1992.51	-10.9604	1992.51	down	[244] benzyl alcohol [8.264]	[244] benzyl alcohol [8.264] [ C7H8O, CAS ID=100-51-6 ]	100-51-6		[50.98963,72.8794][90.99878,291.9598][91.00488,999.0][91.03156,330.6108][95.97203,999.0][101.97293,33.8067][103.92407,38.3498][103.94274,63.9117][106.95423,174.1903][106.96674,68.0794][115.911,32.3925][116.9859,129.2018][117.90813,152.9558][120.95854,80.909][120.98595,61.6995][130.9903,100.4141][135.03798,999.0][145.0074,17.4067][149.93079,73.0563][160.89111,437.1246][160.89763,437.1246][164.9715…
[99289] L-allothreonine 2 [16.365]	0	0	1.57623	0.656479	1.57623	up	2.59082	1.37341	2.59082	up	22.8743	4.51566	22.8743	up	[99289] L-allothreonine 2 [16.365]	[99289] L-allothreonine 2 [16.365] [ C4H9NO3, CAS ID=28954-12-3 ]	28954-12-3		[52.00394,4.1968][54.98292,8.8052][59.07919,92.2585][59.97978,39.6261][60.98952,65.4004][67.01812,0.1221][68.99894,6.8691][72.05273,28.1921][73.02045,999.0][73.03198,999.0][74.01381,37.4224][74.01692,39.3309][74.99303,177.5654][75.01371,115.0891][75.01762,130.317][76.014,17.2249][77.00738,524.2625][77.01653,86.0618][78.99899,27.1249][84.02209,1.9949][84.02567,1.9949][86.98248,141.7685][88.05635,1…
[5146] 2-hydroxybenzyl alcohol [12.068]	0	0	1.52524	0.609032	1.52524	up	-2.0312	-1.02234	2.0312	down	-3097.67	-11.597	3097.67	down	[5146] 2-hydroxybenzyl alcohol [12.068]	[5146] 2-hydroxybenzyl alcohol [12.068] [ C7H8O2, CAS ID=90-01-7 ]	90-01-7		[59.04029,153.3697][71.9753,34.8712][74.00938,228.8378][91.98026,27.6333][103.95161,46.7055][106.95892,45.2543][117.98413,33.1925][121.95899,16.3745][121.96417,10.3161][131.97852,25.543][132.99287,694.7574][133.97253,30.9047][133.97891,109.217][136.03918,134.0979][144.98576,33.4379][146.96725,999.0][149.01779,249.1645][149.96562,52.044][153.03238,29.3492][160.93262,81.3561][161.92903,31.7721][162…
[1004] phosphoric acid [9.966]	0	0	364.69	8.51053	364.69	up	8844945	23.0764	8844945	up	52.6242	5.71765	52.6242	up	[1004] phosphoric acid [9.966]	[1004] phosphoric acid [9.966] [ H3O4P, CAS ID=7664-38-2 ]	7664-38-2		[52.98637,16.5456][57.02731,14.6728][58.01262,180.8136][61.01222,21.0215][73.02582,999.0][87.00717,15.3766][90.9939,7.7652][104.99165,19.3548][106.96614,46.9545][108.96161,4.5333][108.96931,1.9633][114.97882,199.4616][114.98562,60.474][114.98779,28.6869][118.99101,31.4148][119.9894,6.2573][119.99599,6.2573][119.9996,7.0853][120.97569,22.7182][127.05016,757.5846][129.03168,38.4738][129.06207,113.8…
[240] benzaldehyde [7.616]	0	0	-960.102	-9.90704	960.102	down	-1.02389	-0.0340538	1.02389	down	-228242	-17.8002	228242	down	[240] benzaldehyde [7.616]	[240] benzaldehyde [7.616] [ C7H6O, CAS ID=100-52-7 ]	100-52-7		[51.00011,79.4541][51.00147,143.8173][51.00369,143.8173][52.90265,16.1129][53.98941,23.7928][56.17371,228.7747][57.94818,57.7625][58.01284,47.1603][63.87766,5.8858][63.88101,5.8858][66.09797,226.8151][74.98982,579.9715][76.97796,147.7957][76.99081,999.0][76.99419,999.0][77.02,999.0][77.02122,291.823][77.02225,161.5249][77.02457,291.823][77.1227,999.0][78.02219,361.5408][78.02696,324.6298][78.0591…
[521171] 3,4',5,6,7-Pentamethoxyflavone [27.459]	0	0	-18.7115	-4.22585	18.7115	down	43.2965	5.43618	43.2965	up	-24.3175	-4.60392	24.3175	down	[521171] 3,4',5,6,7-Pentamethoxyflavone [27.459]	[521171] 3,4',5,6,7-Pentamethoxyflavone [27.459] [ C20H20O7, CAS ID=4472-73-5 ]	4472-73-5		[81.98867,84.5115][83.02344,60.3463][90.99091,207.3059][99.89774,23.3381][127.93326,34.6269][151.02141,168.6025][160.99007,51.6556][164.01732,4.7709][169.0952,22.7982][191.04507,240.808][201.07939,50.8589][207.9111,783.7034][213.04187,18.8578][227.01479,22.0224][235.00299,231.9318][238.02249,6.5397][241.07094,13.0184][245.01285,286.513][248.88054,8.138][250.04799,408.6766][251.09273,28.0891][251.…
[8215] behenic acid [23.897]	0	0	-18563.5	-14.1802	18563.5	down	157.177	7.29624	157.177	up	-1.70791e+06	-20.7038	1.70791e+06	down	[8215] behenic acid [23.897]	[8215] behenic acid [23.897] [ C22H44O2, CAS ID=112-85-6 ]	112-85-6		[55.03709,660.9813][58.02494,24.57][59.99103,6.9606][61.99318,3.4325][65.05521,7.1032][67.02795,47.7696][67.03078,47.7696][70.05343,31.4709][72.02412,90.9449][72.02744,90.9449][73.02278,998.9678][73.02582,999.0][73.03601,948.6315][74.02496,95.208][74.02533,98.3266][74.02586,39.4604][74.03125,104.8017][74.03246,171.6655][75.00463,922.208][75.00642,709.5961][75.00897,687.8969][75.01155,268.918][76.…
[] L-Ascorbic Acid-13C6 2 [17.144]	0	0	-188.048	-7.55495	188.048	down	-4.91318	-2.29666	4.91318	down	-10047.5	-13.2946	10047.5	down	[] L-Ascorbic Acid-13C6 2 [17.144]	[] L-Ascorbic Acid-13C6 2 [17.144] [ C6H8O6, CAS ID=0-00-0 ]	0-00-0		[50.93398,396.4662][50.93671,396.4662][53.98931,14.3532][53.98933,4.8118][57.0079,26.5299][60.02434,40.9806][62.01751,0.7786][62.0202,0.7786][62.94778,0.0736][65.00075,23.3757][66.00525,6.8214][69.00969,87.8662][73.01186,999.0][73.01252,999.0][73.01415,999.0][73.02315,999.0][73.02652,999.0][73.02853,999.0][74.04562,91.0605][75.01637,78.7947][80.01373,3.9737][83.02185,22.7561][83.99305,3.1833][84.…
[74318] 9-hydroxyfluorene [16.564]	0	0	-1.81539	-0.860277	1.81539	down	1023.64	9.9995	1023.64	up	79.4013	6.31109	79.4013	up	[74318] 9-hydroxyfluorene [16.564]	[74318] 9-hydroxyfluorene [16.564] [ C13H10O, CAS ID=1689-64-1 ]	1689-64-1		[50.03249,49.6806][51.04133,720.5754][51.923,148.2526][87.97264,202.4166][88.95481,612.8182][88.95655,511.5384][91.02966,999.0][91.91914,300.5895][95.97951,999.0][96.82571,999.0][99.87125,164.5937][102.96504,988.9503][103.91413,237.6942][110.95288,73.5098][115.95802,109.7337][116.97312,435.2565][116.97783,435.2565][125.93938,31.1323][126.89794,62.4435][131.92847,182.5925][140.93535,20.946][142.88…
[5984] fructose 1 [17.18]	0	0	-4.4123	-2.14153	4.4123	down	715.289	9.48238	715.289	up	-7.55546	-2.91752	7.55546	down	[5984] fructose 1 [17.18]	[5984] fructose 1 [17.18] [ C6H12O6, CAS ID=57-48-7 ]	57-48-7		[59.06405,14.8911][72.02744,23.3411][72.03041,23.4202][72.09943,10.9835][72.10269,10.9835][74.03098,5.2327][76.06621,6.7725][83.99361,39.7983][84.0144,27.6257][85.993,2.7895][91.00476,4.9667][98.02135,2.6239][102.01907,9.5685][102.09338,3.9148][103.02209,999.0][103.02221,417.0119][103.02773,999.0][104.03625,91.8401][104.04092,91.8401][105.0164,45.4274][105.02771,49.1002][117.01513,44.5596][124.01…
[69362] beta-hydroxyisovalerate [9.084]	0	0	3.01242	1.59092	3.01242	up	146.545	7.1952	146.545	up	6.71608	2.74762	6.71608	up	[69362] beta-hydroxyisovalerate [9.084]	[69362] beta-hydroxyisovalerate [9.084] [ C5H10O3, CAS ID=625-08-1 ]	625-08-1		[58.01532,451.4839][58.99684,67.8927][61.02815,21.7431][62.9889,31.3563][75.00642,132.6351][75.01056,308.5484][76.03352,9.6715][76.06369,1.3067][77.00282,539.223][77.02117,7.494][77.99384,338.7076][78.00835,67.6633][78.00976,59.3679][80.96987,29.9423][80.98254,109.7164][80.98607,18.5404][80.98976,18.5404][85.98949,6.4009][86.10081,999.0][86.1014,999.0][86.10259,999.0][86.10319,999.0][87.96069,2.9…
[5281] stearic acid [20.675]	0	0	192448	17.5541	192448	up	6.52639e+06	22.6379	6.52639e+06	up	885.792	9.79082	885.792	up	[5281] stearic acid [20.675]	[5281] stearic acid [20.675] [ C18H36O2, CAS ID=57-11-4 ]	57-11-4		[51.04452,2.6154][55.03109,230.3938][56.03953,50.2124][56.04189,102.0238][56.05183,105.9194][56.05431,95.8454][56.0581,49.2893][56.06047,49.2893][57.06361,332.1497][59.0062,41.5331][59.9903,13.7645][60.99754,36.7422][61.98056,2.6811][61.98986,0.9129][63.00832,1.9653][63.01096,1.9653][65.0504,5.3936][65.98792,3.0842][68.03771,29.7564][68.04418,14.4206][70.04277,55.4925][71.06026,30.7911][71.06434,…
[7222] benzothiazole [9.574]	0	0	6.38116	2.67382	6.38116	up	-3.45493	-1.78866	3.45493	down	-80.8987	-6.33804	80.8987	down	[7222] benzothiazole [9.574]	[7222] benzothiazole [9.574] [ C7H5NS, CAS ID=95-16-9 ]	95-16-9		[62.87486,467.1844][63.12262,110.4318][63.12448,999.0][65.13702,100.8349][68.91944,73.0024][69.12267,999.0][81.95123,90.0118][82.92772,71.1717][84.19612,24.6304][89.86938,571.52][90.19427,32.2025][97.10581,25.0116][107.90128,441.0339][108.08049,82.5244][108.12337,42.361][108.12908,219.2805][113.07762,1.6289][114.15166,124.997][118.12856,83.3676][124.90047,79.5103][126.21623,42.1938][134.93811,999…
[1647] 3-aminopropionitrile 1 [6.478]	0	0	-67.8279	-6.08381	67.8279	down	503.751	8.97657	503.751	up	-14457.3	-13.8195	14457.3	down	[1647] 3-aminopropionitrile 1 [6.478]	[1647] 3-aminopropionitrile 1 [6.478] [ C3H6N2, CAS ID=151-18-8 ]	151-18-8		[53.01094,1.7942][53.01334,1.7942][57.10348,0.0164][59.07881,841.8037][59.08138,841.8037][59.09198,873.7095][60.07876,132.0552][61.05708,35.0118][62.06941,2.5831][70.00803,192.3428][71.03923,31.1491][71.04179,55.1728][72.05399,270.243][72.06625,462.1284][73.09142,852.043][73.10374,966.3451][74.07864,32.1638][74.08841,7.9062][76.04673,8.6536][78.03994,0.1318][86.09129,999.0][86.09161,999.0][86.105…
[96] acetoacetate 1 [7.603]	0	0	-55.102	-5.78403	55.102	down	-14864.7	-13.8596	14864.7	down	-1644.92	-10.6838	1644.92	down	[96] acetoacetate 1 [7.603]	[96] acetoacetate 1 [7.603] [ C4H6O3, CAS ID=141-97-9 ]	141-97-9		[51.00574,5.3844][53.01805,5.214][53.02018,5.214][54.02826,7.3108][55.01897,114.8554][55.03781,235.4878][55.17026,60.0487][56.04586,75.6827][56.14052,54.1037][63.12262,42.1665][67.02238,12.8508][73.02045,999.0][73.04016,999.0][73.11889,921.7665][73.17485,999.0][74.14402,147.0093][74.99303,193.6799][74.99559,999.0][76.99846,94.6985][77.05795,6.9459][79.06281,0.7106][79.06606,0.7106][80.97079,67.61…
[122121] phytosphingosine 2 [23.812]	0	0	-983.588	-9.94191	983.588	down	-27.2377	-4.76753	27.2377	down	-124904	-16.9305	124904	down	[122121] phytosphingosine 2 [23.812]	[122121] phytosphingosine 2 [23.812] [ C18H39NO3, CAS ID=554-62-1 ]	554-62-1		[57.01386,5.1071][62.98064,69.6662][69.00997,10.9351][69.0129,10.9351][73.03323,577.4405][88.01883,4.4311][104.04574,8.7415][105.04671,8.1316][110.93716,6.7267][123.79617,0.5156][123.80317,0.5156][126.0414,64.162][136.97995,291.1042][137.98007,333.8183][147.03915,999.0][147.04533,999.0][148.02034,419.5501][148.03807,302.402][149.03508,46.1631][154.99529,116.5174][156.0522,1.4472][163.0589,12.5753…
[970] oxalacetic acid [12.45]	0	0	1162.04	10.1824	1162.04	up	-1	0	1	down	2.21454	1.14701	2.21454	up	[970] oxalacetic acid [12.45]	[970] oxalacetic acid [12.45] [ C4H4O5, CAS ID=328-42-7 ]	328-42-7		[55.04303,20.3646][64.90764,0.9566][65.97459,1.5387][72.05421,816.8748][73.01295,999.0][73.09931,954.7896][74.0618,247.1043][76.00026,9.933][79.01582,71.8162][87.06347,401.9805][88.05554,98.4377][89.04415,166.297][89.06118,999.0][90.9735,16.0993][91.03999,14.8996][101.9733,11.3846][131.08025,61.6492][133.06279,187.1207][138.01534,1.0393][140.03413,3.1466][142.04895,20.188][142.05511,20.188][147.0…
[3393] Flurazepam [25.225]	0	0	2.26907	1.1821	2.26907	up	-102902	-16.6509	102902	down	-122.297	-6.93425	122.297	down	[3393] Flurazepam [25.225]	[3393] Flurazepam [25.225] [ C2H23ClFN3O, CAS ID=17617-23-1 ]	17617-23-1		[51.99153,9.7578][51.9942,9.7578][52.98499,3.6214][53.98082,2.0984][54.0175,5.3493][56.04663,21.3002][57.99527,62.1934][58.0555,59.2179][62.08467,2.9326][62.08807,2.9326][69.03481,8.4922][71.04366,14.3664][72.05666,121.1627][72.06724,236.6728][73.02133,45.4947][74.09512,103.0194][76.07658,9.381][76.08051,19.9757][77.06956,2.1925][80.99167,1.3423][81.99297,3.2079][82.00643,1.7418][82.00845,3.2594]…
[439227] pipecolic acid 2 [11.22]	0	0	3.54747	1.82679	3.54747	up	-52.7162	-5.72018	52.7162	down	-2347.56	-11.1969	2347.56	down	[439227] pipecolic acid 2 [11.22]	[439227] pipecolic acid 2 [11.22] [ C6H11NO2, CAS ID=535-75-1 ]	535-75-1		[53.99855,3.8599][79.03397,63.7691][83.01479,8.9447][97.9733,37.5341][117.99912,5.9451][119.95489,2.9329][140.06584,25.793][141.0562,6.3037][141.06244,6.3037][148.02374,18.6898][155.07715,6.1268][156.05487,999.0][156.06113,999.0][156.0889,999.0][157.06647,177.1603][157.10768,544.974][158.04529,6.2502][158.08269,99.574][170.00996,0.5603][228.14984,3.3508][230.0449,67.6924][230.08223,59.6662][231.0…
[5801] 2-aminophenol 3 [13.489]	0	0	602.913	9.23581	602.913	up	-1	0	1	down	-44.5321	-5.47677	44.5321	down	[5801] 2-aminophenol 3 [13.489]	[5801] 2-aminophenol 3 [13.489] [ C6H7NO, CAS ID=95-55-6 ]	95-55-6		[52.00877,2.0451][58.03065,9.4839][71.0006,7.7863][73.01921,999.0][73.05329,999.0][74.02586,85.9194][84.00106,5.4926][95.01045,15.27][101.00303,7.8548][101.97293,9.3484][103.0122,22.1905][104.97548,2.4366][112.97509,4.2741][115.9856,111.7998][120.01988,3.0168][133.00505,68.9618][133.999,7.2114][157.03151,1.2186][158.99171,8.9192][173.9883,1.4139][174.03902,2.6198][178.00998,3.5247][179.01678,1.79…
[700] ethanolamine [9.879]	0	0	168.417	7.39589	168.417	up	138.889	7.11779	138.889	up	-44.5321	-5.47677	44.5321	down	[700] ethanolamine [9.879]	[700] ethanolamine [9.879] [ C2H7NO, CAS ID=141-43-5 ]	141-43-5		[65.97038,22.2202][73.03198,377.9423][74.0201,6.5762][102.01066,11.494][124.03978,1.9095][142.02744,35.276][147.02985,207.2919][147.0386,238.8369][158.04959,13.5237][174.09105,999.0][174.09514,999.0][174.09706,999.0][175.0847,187.1899][175.08865,175.5774][178.04448,2.4293][180.82208,0.3716][188.02164,6.9149][189.06413,60.2036][216.08797,32.7526][251.08157,0.7416][275.18167,0.2699]
[6054] phenylethyl alcohol [9.328]	0	0	143.141	7.16129	143.141	up	54.7245	5.77412	54.7245	up	-44.5321	-5.47677	44.5321	down	[6054] phenylethyl alcohol [9.328]	[6054] phenylethyl alcohol [9.328] [ C8H10O, CAS ID=60-12-8 ]	60-12-8		[53.01579,17.6228][60.00051,30.4637][61.90578,6.7133][67.88313,18.6658][67.88607,18.6658][73.02278,999.0][73.04111,999.0][76.01018,143.4318][88.95473,528.8643][91.03545,24.3508][91.0395,24.3542][100.97572,80.0793][101.98296,159.7855][102.94192,999.0][102.96616,135.4915][103.03345,560.2573][103.03955,561.3471][104.97817,499.7781][105.02075,8.954][105.02625,25.9532][106.9957,1.6579][156.98051,32.73…
[254] 2,3-dihydroxybiphenyl [16.889]	0	0	-13496.5	-13.7203	13496.5	down	-4.3444	-2.11916	4.3444	down	-8198.4	-13.0011	8198.4	down	[254] 2,3-dihydroxybiphenyl [16.889]	[254] 2,3-dihydroxybiphenyl [16.889] [ C12H10O2, CAS ID=1133-63-7 ]	1133-63-7		[50.11864,89.2015][52.01012,165.257][53.0383,2.6993][55.0576,14.8283][56.00715,3.8277][56.99229,29.1127][57.00867,15.1575][59.0943,0.0][59.09708,835.8552][59.13414,112.1601][60.99476,8.7439][61.96374,5.2839][62.94401,86.9375][62.98924,27.2057][63.95781,2.2131][65.98792,1.8448][66.97924,0.0][68.98768,13.656][72.06287,258.1638][73.01842,999.0][73.01907,999.0][73.04468,999.0][73.10544,999.0][73.1194…
[5951] L-serine 2 [11.174]	0	0	135.244	7.07942	135.244	up	107.908	6.75366	107.908	up	1.68209	0.750254	1.68209	up	[5951] L-serine 2 [11.174]	[5951] L-serine 2 [11.174] [ C3H7NO3, CAS ID=56-45-1 ]	56-45-1		[59.00944,81.0687][62.92277,0.8639][64.89122,1.7186][64.89395,1.7186][65.0687,21.1641][73.03323,668.3604][73.03629,668.6942][75.01456,68.924][90.04153,2.8893][99.97687,294.0353][100.03761,219.4545][114.05795,37.2673][115.03713,22.9862][147.03613,126.9592][159.92424,4.545][163.02258,3.7003][174.02254,19.9912][174.03444,18.3759][187.02786,4.2921][187.03552,4.2921][203.08525,14.4352][204.11436,999.0…
[4646739] 12a-Hydroxy-9-Demethylmunduserone-8-Carboxylic Acid [26.831]	0	0	-1.02007	-0.0286617	1.02007	down	-1.0784	-0.108888	1.0784	down	1.30219	0.380938	1.30219	up	[4646739] 12a-Hydroxy-9-Demethylmunduserone-8-Carboxylic Acid [26.831]	[4646739] 12a-Hydroxy-9-Demethylmunduserone-8-Carboxylic Acid [26.831] [ C19H16O9, CAS ID=0-00-0 ]	0-00-0		[73.0149,440.8693][79.90749,4.2638][91.02482,255.332][92.02177,31.8267][92.02752,31.8267][95.97126,807.0518][101.91447,37.2112][105.92474,21.2772][105.92933,21.2772][105.99914,18.2121][114.96783,72.7819][124.00683,7.6726][126.9549,26.3039][137.97693,7.2342][147.03915,346.298][154.05864,157.9109][168.16096,0.6438][178.96313,133.794][178.97052,156.6598][188.97719,40.128][188.9856,40.128][190.97415,…
[119054] conduritol epoxide 2 [18.004]	0	0	1.10233	0.14055	1.10233	up	119.241	6.89774	119.241	up	163.298	7.35136	163.298	up	[119054] conduritol epoxide 2 [18.004]	[119054] conduritol epoxide 2 [18.004] [ C6H10O5, CAS ID=6090-95-5 ]	6090-95-5		[68.98117,100.7366][72.01637,4.3451][73.03316,999.0][86.98088,6.6056][86.98473,6.6056][87.95152,1.9031][117.98933,3.0959][124.05266,6.9357][129.01717,6.9278][131.01936,67.7291][133.01279,145.2546][141.04747,5.4614][143.01216,14.4909][143.03604,45.2159][145.01636,10.5917][147.03793,6.6044][147.04938,224.7541][148.04875,69.1048][149.03662,68.9034][149.0438,44.5299][150.04518,9.0417][162.03099,3.340…
[2266] azelaic acid [16.359]	0	0	-70.912	-6.14796	70.912	down	5862.96	12.5174	5862.96	up	2.51493	1.33052	2.51493	up	[2266] azelaic acid [16.359]	[2266] azelaic acid [16.359] [ C9H16O4, CAS ID=123-99-9 ]	123-99-9		[55.00755,999.0][60.9941,194.2566][67.02455,336.8314][72.0269,126.034][72.02993,126.034][73.01976,999.0][73.99963,463.2572][74.03673,246.1273][76.00076,149.9344][79.01048,133.9875][79.02679,192.5709][83.03145,517.7472][87.99075,25.1617][93.01159,215.6214][93.01555,215.6214][93.03251,114.5291][98.00948,83.0926][100.96145,49.7528][100.96766,49.7528][107.0239,283.0718][107.03741,133.66][115.9756,403…
[12298] valeramide 2 [7.214]	0	0	-24908.1	-14.6043	24908.1	down	-351.254	-8.45637	351.254	down	2.69835	1.43208	2.69835	up	[12298] valeramide 2 [7.214]	[12298] valeramide 2 [7.214] [ C5H11NO, CAS ID=626-97-1 ]	626-97-1		[55.06585,7.7927][56.01609,26.0664][57.34938,33.6309][59.00869,999.0][72.05042,230.676][72.05661,243.6078][73.02843,67.8308][73.03249,88.7094][74.09277,110.9662][80.95484,0.3953][81.97778,3.2345][82.00004,3.5156][89.02463,434.1504][89.05382,305.8426][89.08774,409.8406][91.98142,0.1132][92.03376,0.5124][93.03307,0.3597][99.04729,28.6566][101.00995,44.7502][102.03439,89.8177][105.03003,8.9952][105.…
[439196] L-dithiothreitol 2 [17.086]	0	0	-101.779	-6.6693	101.779	down	-229.987	-7.84541	229.987	down	1.16492	0.220232	1.16492	up	[439196] L-dithiothreitol 2 [17.086]	[439196] L-dithiothreitol 2 [17.086] [ C4H10O2S2, CAS ID=16096-97-2 ]	16096-97-2		[58.00137,54.9164][62.96937,2.8945][66.95602,0.9889][67.97019,3.3335][73.01295,999.0][73.01415,999.0][73.02652,999.0][73.02853,999.0][83.03523,72.9849][86.00481,395.8832][87.00368,54.8414][95.80708,2.483][100.97961,15.7949][115.003,16.9253][118.99294,32.2777][128.97095,1.9248][131.00304,19.5759][132.00444,3.8241][132.0047,12.694][132.99324,287.7714][142.95992,1.5009][142.99823,29.4042][144.97578,…
[688664] 3,7-Dimethoxyflavone [23.334]	0	0	-70.912	-6.14796	70.912	down	57.7698	5.85224	57.7698	up	52.3428	5.70992	52.3428	up	[688664] 3,7-Dimethoxyflavone [23.334]	[688664] 3,7-Dimethoxyflavone [23.334] [ C17H14O4, CAS ID=0-00-0 ]	0-00-0		[60.93531,205.0577][86.96664,111.0457][95.98167,867.8337][102.97109,301.519][103.99406,63.1237][104.96261,122.785][104.96684,122.785][104.97247,166.4566][116.95311,139.2868][123.03146,22.2711][124.9698,50.5306][124.97588,50.5306][133.88887,295.9705][133.89735,295.9705][152.00914,37.5251][155.96996,288.2063][162.93666,169.4709][164.97826,196.5984][174.94653,26.9784][181.00574,75.497][181.01485,72.…
[7095] biphenyl [11.505]	0	0	-2416.4	-11.2386	2416.4	down	-34.076	-5.09068	34.076	down	112.92	6.81916	112.92	up	[7095] biphenyl [11.505]	[7095] biphenyl [11.505] [ C12H10, CAS ID=92-52-4 ]	92-52-4		[54.01426,35.7614][54.01648,35.7614][56.01077,100.4291][66.0342,116.7219][74.98989,306.3221][75.96971,36.9257][79.01089,206.0868][93.91315,39.8685][98.00985,50.6157][98.01392,50.6157][112.9564,58.225][122.96133,70.4826][127.03342,258.2997][136.02538,239.8221][136.98749,77.2129][152.03244,123.8044][153.01611,999.0][153.034,999.0][153.03604,999.0][154.00653,999.0][154.02321,130.9996][154.02325,275.…
[6106] L-leucine 1 [8.298]	0	0	-74.9953	-6.22873	74.9953	down	-1.1361	-0.184085	1.1361	down	-1.37305	-0.457385	1.37305	down	[6106] L-leucine 1 [8.298]	[6106] L-leucine 1 [8.298] [ C6H13NO2, CAS ID=61-90-5 ]	61-90-5		[55.02338,24.198][57.34458,37.3781][58.06839,84.5983][60.06013,113.9887][61.05229,43.0226][70.00453,101.1358][71.01854,31.9701][71.02152,31.9701][72.05399,240.8195][73.09064,894.4125][73.10262,947.0313][74.06106,104.7266][74.07212,158.1501][75.04295,127.0971][75.07462,145.304][76.07246,9.6465][80.97482,2.1442][83.00544,6.0842][84.02309,15.1257][85.05281,69.8266][86.06581,999.0][86.08924,999.0][86…
[65166] 2', 5'-Dideoxyadenosine [22.114]	0	0	-44.416	-5.47301	44.416	down	-6579.32	-12.6837	6579.32	down	-2988.13	-11.545	2988.13	down	[65166] 2', 5'-Dideoxyadenosine [22.114]	[65166] 2', 5'-Dideoxyadenosine [22.114] [ C10H13N5O2, CAS ID=6698-26-6 ]	6698-26-6		[67.01308,3.7796][79.94975,3.025][79.95302,3.025][87.94078,10.8703][101.95561,6.4311][103.88954,8.4141][104.96729,17.6683][104.97195,17.7537][105.9395,3.6214][105.9453,3.6214][113.93813,0.8347][131.96346,7.9315][132.96643,146.3952][138.80571,0.986][147.00305,65.5805][149.9098,7.3667][155.00482,4.8139][155.99297,19.4105][160.90933,1.5978][161.9648,4.7236][162.93445,29.6543][163.89735,7.0882][174.0…
[985] palmitic acid [18.846]	0	0	694.451	9.43973	694.451	up	-1	0	1	down	102002	16.6382	102002	up	[985] palmitic acid [18.846]	[985] palmitic acid [18.846] [ C16H32O2, CAS ID=64519-82-0 ]	64519-82-0		[53.0188,13.2789][53.02911,12.7089][53.03057,18.1383][55.01584,308.0453][56.03574,51.8986][56.03902,51.8986][56.03955,47.7938][56.05079,63.9545][57.05679,127.4138][57.0606,127.4138][58.02463,29.415][58.03065,21.7541][58.03193,21.3208][58.03553,21.3208][60.00172,7.8118][60.99534,44.5362][63.00001,2.2534][67.03113,55.6503][68.04041,12.9164][68.04425,12.596][69.04763,110.7248][70.04558,27.8334][70.0…
[101] 3-hydroxybenzaldehyde [12.313]	0	0	-3832.37	-11.904	3832.37	down	-58.8426	-5.87879	58.8426	down	1.33414	0.415915	1.33414	up	[101] 3-hydroxybenzaldehyde [12.313]	[101] 3-hydroxybenzaldehyde [12.313] [ C7H6O2, CAS ID=100-83-4 ]	100-83-4		[61.89692,19.4447][63.91061,49.8633][78.03766,105.4152][78.04115,105.4152][88.94401,152.2555][88.94954,152.2555][95.97282,888.5886][101.93235,26.3887][101.97782,29.3882][102.94547,178.6338][102.95045,178.5485][103.95202,96.9531][103.97063,99.1882][113.88734,7.8423][114.97056,2.3406][119.92554,35.5476][119.931,39.7388][121.99864,8.315][123.81248,1.3799][124.93259,65.4511][125.99519,16.0472][133.95…
[8222] eicosane [18.464]	0	0	-1.02412	-0.0343905	1.02412	down	-30.1083	-4.91209	30.1083	down	-28.7394	-4.84496	28.7394	down	[8222] eicosane [18.464]	[8222] eicosane [18.464] [ C20H42, CAS ID=112-95-8 ]	112-95-8		[57.02866,999.0][57.0351,960.449][57.03612,999.0][57.03822,810.6534][57.04546,999.0][59.89227,12.9643][68.99904,357.2559][70.95538,436.9213][71.05694,968.1461][71.05987,968.1461][71.05989,849.899][71.06335,999.0][71.06661,472.3502][85.09261,580.0565][85.94806,31.8876][95.81822,94.8188][96.97009,822.7934][98.09927,55.704][112.03851,63.8841][127.09303,117.0487][129.915,51.3824][160.97195,326.7164][…
[8697] 2-ethylcaproic acid [8.5301]	0	0	-1.17581	-0.233657	1.17581	down	54.2393	5.76127	54.2393	up	99.476	6.63628	99.476	up	[8697] 2-ethylcaproic acid [8.5301]	[8697] 2-ethylcaproic acid [8.5301] [ C8H16O2, CAS ID=149-57-5 ]	149-57-5		[79.91093,7.3534][86.96188,142.0152][86.98257,369.4884][87.90362,57.8868][88.93401,425.6134][89.85451,59.8815][95.97664,999.0][96.84789,124.7723][96.88965,303.9233][101.90636,102.8922][102.94314,163.2723][103.90208,63.8153][103.96268,162.8966][103.96439,107.3022][109.92939,35.9859][113.90379,6.5219][114.94737,166.6321][118.95502,411.9974][118.96168,532.3273][119.9007,168.8189][120.98132,90.6452][…
[] L-Ascorbic Acid-13C6 3 [17.489]	0	0	-1.5795e+06	-20.591	1.5795e+06	down	-241.14	-7.91373	241.14	down	-41737.1	-15.349	41737.1	down	[] L-Ascorbic Acid-13C6 3 [17.489]	[] L-Ascorbic Acid-13C6 3 [17.489] [ C6H8O6, CAS ID=0-00-0 ]	0-00-0		[57.0592,2.6573][59.00032,12.8053][59.00407,12.8053][59.91408,5.8839][64.01573,4.7414][65.02197,31.6152][65.86799,2.9905][69.01389,11.2212][70.00453,14.4179][73.03468,504.09][75.01637,150.2451][75.89989,4.5919][76.0331,3.0026][77.02222,60.7416][78.01933,40.7597][78.03567,18.253][78.04031,18.253][79.03564,47.4093][80.93945,2.635][82.97022,1.0061][83.9548,0.9286][86.97305,8.1817][86.97771,57.0017][…
[675] 5,6 - dimethylbenzimidazole 2 [16.587]	0	0	-9596.85	-13.2283	9596.85	down	-4.61984	-2.20784	4.61984	down	1.91403	0.936613	1.91403	up	[675] 5,6 - dimethylbenzimidazole 2 [16.587]	[675] 5,6 - dimethylbenzimidazole 2 [16.587] [ C9H10N2, CAS ID=582-60-5 ]	582-60-5		[59.00869,647.5461][59.0317,444.6297][60.02077,45.4499][68.07323,3.451][74.04026,600.7524][81.9637,164.7832][87.01349,48.426][101.00995,278.2533][103.02815,552.1168][103.03313,18.5747][104.99451,152.3293][117.00943,999.0][120.99747,15.5711][129.05486,305.7155][131.02917,196.9686][136.01115,13.8959][141.82896,44.781][144.98181,46.7149][148.02982,741.7932][149.0205,321.3019][149.02829,321.3019][159…
[1133] thioglycolic acid [9.725]	0	0	4.19254	2.06783	4.19254	up	-1	0	1	down	1187.37	10.2136	1187.37	up	[1133] thioglycolic acid [9.725]	[1133] thioglycolic acid [9.725] [ C2H4O2S, CAS ID=68-11-1 ]	68-11-1		[53.99158,5.1838][57.01933,1.2109][61.06586,40.5182][64.9862,0.0627][68.99928,2.7062][72.06281,268.3713][75.01363,275.2871][75.01689,275.2871][75.02316,13.9735][76.03511,0.9282][76.06348,9.6617][82.00584,3.6935][83.00645,0.0888][87.0209,272.5442][99.04844,34.3457][103.01403,187.8306][104.06585,22.2539][109.99637,0.1902][110.98503,1.953][113.0652,45.9549][115.99898,206.921][119.05402,185.6716][120…
[9862] 6-methyl-5-hepten-2-one [7.322]	0	0	-2350.75	-11.1989	2350.75	down	1.19993	0.262955	1.19993	up	-1.11859	-0.161677	1.11859	down	[9862] 6-methyl-5-hepten-2-one [7.322]	[9862] 6-methyl-5-hepten-2-one [7.322] [ C8H14O, CAS ID=110-93-0 ]	110-93-0		[55.01073,999.0][55.01522,992.7143][55.01965,767.3772][66.99296,967.4074][67.02018,390.9272][67.02365,381.2427][69.01406,575.0453][69.04768,999.0][75.87808,692.5802][82.01814,253.0365][82.01888,187.553][82.0284,148.4809][82.99437,999.0][83.05542,999.0][96.13921,96.7429][150.07779,128.2947][180.1221,64.2974][183.1006,71.1924][187.08447,135.2996][252.9125,15.0826][295.2216,10.4453][295.23834,10.445…
[5280442] Acacetin [13.1191]	0	0	-17612252	-24.0701	17612252	down	-4096.62	-12.0002	4096.62	down	-3805.49	-11.8939	3805.49	down	[5280442] Acacetin [13.1191]	[5280442] Acacetin [13.1191] [ C16H12O5, CAS ID=480-44-4 ]	480-44-4		[53.98357,10.5821][55.05598,11.4377][58.98906,76.5168][67.90466,8.239][71.93792,22.3954][84.05671,8.4848][90.99511,306.3487][97.80349,34.9118][101.89758,41.9788][102.94112,282.6087][103.92732,54.2021][103.93183,54.2021][112.86638,22.5935][115.95926,29.9242][120.97176,51.0181][122.98227,16.2721][123.70933,8.0508][130.99918,91.9401][133.99248,142.0604][135.00722,465.2055][135.00989,577.3423][135.01…
[11349] 3-hydroxyflavone [21.139]	0	0	8.54916	3.09578	8.54916	up	74.3315	6.2159	74.3315	up	405.043	8.66193	405.043	up	[11349] 3-hydroxyflavone [21.139]	[11349] 3-hydroxyflavone [21.139] [ C15H10O3, CAS ID=577-85-5 ]	577-85-5		[53.99447,95.1319][58.05655,999.0][59.01809,845.9817][59.87642,149.2736][62.91307,118.7229][62.9481,21.6762][73.97469,999.0][90.14786,49.4799][99.93407,569.5283][117.98787,365.6389][126.92667,135.3947][128.9427,192.9336][131.03972,999.0][132.91435,999.0][135.92879,98.1275][165.75621,90.6934][175.95764,29.2662][203.98795,727.773][219.02034,37.6433][242.99753,116.9375][244.04852,52.3928][246.98383,…
[33032] L-glutamic acid 3 (dehydrated) [13.232]	0	0	-70.912	-6.14796	70.912	down	-1	0	1	down	264.692	8.04817	264.692	up	[33032] L-glutamic acid 3 (dehydrated) [13.232]	[33032] L-glutamic acid 3 (dehydrated) [13.232] [ C5H9NO4, CAS ID=56-86-0 ]	56-86-0		[76.96142,6.3368][107.85647,1.6692][112.01089,11.2377][121.50825,15.6476][126.9974,2.315][127.05016,4.9262][130.01222,3.7115][133.00102,25.7363][139.02173,1.9392][139.04642,12.0861][147.03613,117.1318][148.0202,19.2785][154.05179,9.7464][156.05153,999.0][156.05801,999.0][170.02902,3.3293][202.06252,16.9485][230.09753,62.8069][232.07744,9.3706][232.10977,144.688][233.11057,25.1423][233.12003,25.14…
[3554670] 2-Methylene-5-(2,5-Dioxotetrahydrofuran-3-YL)-6-OXO--10, 10-Dimethylbicyclo[7:2:0]Undecane 1 [21.835]	0	0	-1.49228	-0.57752	1.49228	down	57.2213	5.83848	57.2213	up	117.07	6.87123	117.07	up	[3554670] 2-Methylene-5-(2,5-Dioxotetrahydrofuran-3-YL)-6-OXO--10, 10-Dimethylbicyclo[7:2:0]Undecane 1 [21.835]	[3554670] 2-Methylene-5-(2,5-Dioxotetrahydrofuran-3-YL)-6-OXO--10, 10-Dimethylbicyclo[7:2:0]Undecane 1 [21.835] [ C18H24O4, CAS ID=0-00-0 ]	0-00-0		[55.01962,968.409][55.05094,649.7345][57.04659,277.9401][57.05116,385.1121][60.95885,112.7035][67.99469,86.1784][70.03935,168.1322][70.04224,168.1322][71.05404,999.0][71.05694,999.0][83.05959,142.2889][84.05743,65.104][93.06125,107.3365][97.05946,100.1785][111.07954,710.3826][111.08413,710.3826][112.08741,93.829][117.99329,23.9676][119.94794,233.4185][129.00299,999.0][129.00333,999.0][129.01717,9…
[1136] 4-methyl-5-thiazoleethanol [11.256]	0	0	-5468.41	-12.4169	5468.41	down	-2.02214	-1.01588	2.02214	down	-7852.52	-12.9389	7852.52	down	[1136] 4-methyl-5-thiazoleethanol [11.256]	[1136] 4-methyl-5-thiazoleethanol [11.256] [ C6H9NOS, CAS ID=137-00-8 ]	137-00-8		[51.00249,27.4654][62.97017,54.7234][65.95483,11.9442][65.98022,10.7693][72.02129,188.2543][73.01186,999.0][73.02229,999.0][73.02548,999.0][73.0289,999.0][73.08581,999.0][73.10544,999.0][74.06106,181.3456][75.00599,324.8964][75.05017,233.3828][76.03446,36.5054][78.99763,113.9003][80.99393,1.6343][80.99786,1.6343][88.06617,96.7276][89.00134,23.2819][101.03122,16.8721][102.94244,188.368][102.98779,…
[8066] 2-butyne-1,4-diol [9.446]	0	0	-1.46026	-0.546222	1.46026	down	-3.08936	-1.62731	3.08936	down	1.55415	0.636124	1.55415	up	[8066] 2-butyne-1,4-diol [9.446]	[8066] 2-butyne-1,4-diol [9.446] [ C4H6O2, CAS ID=110-65-6 ]	110-65-6		[55.00204,9.3939][55.01268,40.2236][58.00846,20.5052][58.01845,30.1787][59.95349,8.5671][63.99207,1.5524][70.01359,7.8537][71.00422,9.4092][72.03838,27.9582][72.0413,48.9089][74.02618,171.7516][74.04075,100.0496][75.01877,229.2362][75.01962,126.3746][75.02402,126.3746][75.03422,224.8476][75.03751,224.8476][77.00576,521.555][79.01839,83.6289][80.9888,12.7083][87.97041,1.7196][88.02943,56.7046][90.…
[73064] beta-glutamic acid [13.279]	0	0	-19537.9	-14.254	19537.9	down	34.734	5.11828	34.734	up	-43.6032	-5.44636	43.6032	down	[73064] beta-glutamic acid [13.279]	[73064] beta-glutamic acid [13.279] [ C5H9NO4, CAS ID=56-86-0 ]	56-86-0		[50.99051,7.4846][52.98926,3.3011][53.00836,23.5189][53.01077,23.5189][55.9926,6.5896][57.01591,6.9486][57.02086,41.1619][59.00249,202.637][62.98888,4.5406][63.75375,0.4186][64.48598,10.4491][73.00972,999.0][73.02216,999.0][74.02533,46.0466][75.01962,30.8792][83.04829,325.7936][83.05329,328.0893][87.03065,73.4312][89.99606,0.5562][92.00078,3.41][96.00726,0.9741][98.00533,1.7531][99.99834,66.3586]…
[3015189] Avocadyne [21.805]	0	0	-445027	-18.7635	445027	down	-6275.77	-12.6156	6275.77	down	-1863.49	-10.8638	1863.49	down	[3015189] Avocadyne [21.805]	[3015189] Avocadyne [21.805] [ C17H32O3, CAS ID=24607-05-4 ]	24607-05-4		[54.02636,7.0102][63.91326,31.7975][64.95229,1.4836][73.01186,999.0][74.0057,114.8832][74.00981,113.0292][102.91888,179.7285][103.92538,44.8929][116.98544,69.5849][120.97589,15.5572][120.98335,15.5572][136.01706,16.0761][147.03575,865.1562][147.0361,999.0][147.04266,999.0][148.02034,401.0081][148.03981,93.8515][170.9071,3.5816][176.95613,261.6915][179.98175,7.0145][186.05458,25.5169][188.15842,5.…
[7418] m-toluic acid [11.006]	0	0	-4621.56	-12.1742	4621.56	down	1.11493	0.156948	1.11493	up	-50.2788	-5.65188	50.2788	down	[7418] m-toluic acid [11.006]	[7418] m-toluic acid [11.006] [ C8H8O2, CAS ID=99-04-7 ]	99-04-7		[61.94226,29.8456][61.97605,20.1291][61.97906,20.1291][75.98528,129.6118][80.97871,146.3153][86.97651,261.4256][88.94987,284.2139][91.00805,674.4305][91.00998,652.2717][91.01884,729.3261][91.01954,516.1864][91.02866,583.1075][95.97762,999.0][101.94653,87.369][102.93446,677.3816][102.95416,93.1808][102.96032,771.2328][112.94071,34.5718][112.94547,34.5718][114.96851,416.1059][114.97575,268.232][114…
[10820] 4-isopropylbenzoic acid [13.247]	0	0	-53.6553	-5.74565	53.6553	down	-2.18699	-1.12895	2.18699	down	-1.66171	-0.73267	1.66171	down	[10820] 4-isopropylbenzoic acid [13.247]	[10820] 4-isopropylbenzoic acid [13.247] [ C10H12O2, CAS ID=536-66-3 ]	536-66-3		[54.12613,188.5363][57.0202,44.5555][65.97459,10.1052][66.9595,4.3562][76.99586,160.2371][79.99583,11.1079][80.90401,203.5225][83.98943,5.9349][83.99419,16.0696][86.01387,999.0][89.82096,10.7811][90.98497,5.6051][91.00924,12.6373][91.0276,999.0][97.01249,2.9007][102.01799,52.8762][103.00808,156.8878][103.01345,159.6314][103.01832,177.2037][110.01234,50.9808][110.96587,1.4683][112.99468,11.2539][1…
[3744] indole 3-propionic acid 1 [18.758]	0	0	-23.0747	-4.52824	23.0747	down	-69.755	-6.12423	69.755	down	5.12667	2.35802	5.12667	up	[3744] indole 3-propionic acid 1 [18.758]	[3744] indole 3-propionic acid 1 [18.758] [ C11H11NO2, CAS ID=830-96-6 ]	830-96-6		[57.25485,133.8655][61.144,52.8149][69.11778,999.0][79.92287,2.9496][82.07961,3.0337][82.08351,3.0337][82.9744,13.8061][82.97792,88.7528][89.17264,16.6666][90.18745,26.8732][91.0135,53.6977][91.12904,50.3876][91.12914,57.9365][95.00985,8.194][95.01691,8.194][100.12269,29.2021][104.99451,39.6495][104.9999,39.6495][107.08764,113.734][130.0183,999.0][130.02364,999.0][130.16382,999.0][130.16528,495.6…
[119] gamma-aminobutyric acid (GABA) [13.326]	0	0	-7870.56	-12.9423	7870.56	down	102.869	6.68467	102.869	up	-34.0845	-5.09104	34.0845	down	[119] gamma-aminobutyric acid (GABA) [13.326]	[119] gamma-aminobutyric acid (GABA) [13.326] [ C4H9NO2, CAS ID=56-12-2 ]	56-12-2		[59.01551,80.9095][59.01809,80.9095][69.00948,19.4934][73.0289,568.6907][73.03316,283.7658][75.00463,54.2924][87.99075,5.7494][90.01415,1.8144][98.05466,7.0589][113.00411,8.0438][128.05708,7.9797][131.01076,16.7385][133.01279,49.9272][134.98303,7.1988][140.04556,88.8104][142.03099,37.3131][143.02605,57.7618][144.07185,16.7879][146.04733,8.7007][147.02008,835.3914][147.04266,166.2091][148.03435,45…
[24135] 4-O-Methylphloracetophenone 1 [15.588]	0	0	-5154.07	-12.3315	5154.07	down	-72.6826	-6.18354	72.6826	down	47.3274	5.5646	47.3274	up	[24135] 4-O-Methylphloracetophenone 1 [15.588]	[24135] 4-O-Methylphloracetophenone 1 [15.588] [ C9H10O4, CAS ID=7507-89-3 ]	7507-89-3		[52.99858,197.0657][60.03872,111.7063][63.03267,79.6478][63.86905,85.664][65.9779,63.1798][79.00873,433.6022][79.01216,433.6022][83.04768,543.7138][88.97547,120.1394][90.06937,202.9941][92.06743,66.4909][105.06403,44.4112][108.0754,123.4182][117.98044,999.0][118.02808,256.0141][121.02483,218.4828][127.01646,27.4224][130.00153,788.0748][136.05835,435.6255][137.03925,204.3993][142.98976,99.4296][14…
[440917] limonene [6.621]	0	0	-3964.34	-11.9529	3964.34	down	-55.9051	-5.80491	55.9051	down	-1.44821	-0.534272	1.44821	down	[440917] limonene [6.621]	[440917] limonene [6.621] [ C10H16, CAS ID=5989-27-5 ]	5989-27-5		[52.00727,454.9811][64.98079,118.0516][67.00411,789.0685][67.00704,789.0685][67.03989,729.1687][67.04297,736.3269][67.04964,956.6443][68.01105,999.0][68.02243,999.0][68.99688,333.5709][79.99455,269.5946][92.04988,338.2][93.03581,999.0][107.02457,214.4591][136.05835,293.8704][150.97643,49.2945][163.86368,5.6409][282.98306,27.446]
[753] glycerol [9.941]	0	0	1.46335	0.549274	1.46335	up	50946	15.6367	50946	up	-38.5389	-5.26824	38.5389	down	[753] glycerol [9.941]	[753] glycerol [9.941] [ C3H8O3, CAS ID=56-81-5 ]	56-81-5		[53.96542,2.1862][55.02573,26.7208][57.01089,18.6922][57.0133,10.165][57.03164,17.0758][59.00146,8.6471][60.00235,23.2209][61.96083,2.7882][62.88852,1.8974][66.02379,13.0874][72.02686,71.1478][73.0289,907.1774][73.0359,360.3899][74.03429,213.6285][74.03683,207.4249][75.02363,325.7369][76.02496,13.0066][76.02842,13.7975][87.99718,24.6316][89.01482,56.243][90.00813,3.86][90.97158,7.9447][90.98147,9…
[7463] p-cymene [6.529]	0	0	-5720.81	-12.482	5720.81	down	-68.2522	-6.0928	68.2522	down	-14.0797	-3.81555	14.0797	down	[7463] p-cymene [6.529]	[7463] p-cymene [6.529] [ C10H14, CAS ID=99-87-6 ]	99-87-6		[59.05004,999.0][60.96678,249.9386][65.05945,84.5799][69.98509,140.6792][74.00594,353.6287][76.97675,494.0674][81.96795,181.917][82.93726,57.9183][90.99878,749.1321][91.00488,419.6348][91.00891,622.6682][91.02396,22.3554][91.04389,719.3488][92.04062,111.6432][99.0062,36.8204][102.93681,661.631][102.94112,661.631][104.94622,217.1723][105.02242,4.8338][106.98683,123.5963][114.95937,398.6085][114.96…
[243] benzoic acid [9.594]	0	0	-63223584	-25.914	63223584	down	-737.853	-9.52719	737.853	down	-416902	-18.6693	416902	down	[243] benzoic acid [9.594]	[243] benzoic acid [9.594] [ C7H6O2, CAS ID=65-85-0 ]	65-85-0		[59.00796,304.2557][61.98582,9.5917][68.01994,43.8017][69.01975,69.2315][69.02256,69.2315][69.02599,52.3588][76.99846,281.7069][77.00183,281.7069][77.01955,673.0582][86.02126,35.5153][86.98174,251.5078][104.90897,999.0][104.91335,999.0][104.96583,253.7035][105.00406,907.3415][105.00665,917.0657][105.00832,891.2589][105.009,999.0][106.00091,72.1997][107.01965,9.2997][135.02492,448.8884][135.02812,…
[5280335] D-sphingosine 1 [22.326]	0	0	-70.912	-6.14796	70.912	down	31233.2	14.9308	31233.2	up	489.242	8.9344	489.242	up	[5280335] D-sphingosine 1 [22.326]	[5280335] D-sphingosine 1 [22.326] [ C18H37NO2, CAS ID=123-78-4 ]	123-78-4		[50.98175,2.0194][51.09118,23.5341][59.02305,49.7042][60.03318,71.1502][60.99095,295.6176][60.9978,44.2654][61.03645,49.0117][61.99572,21.1433][67.04065,73.1851][68.03806,20.9858][70.04842,43.6667][70.05132,21.8133][70.06098,169.9983][71.07533,64.1][73.00558,999.0][73.00852,999.0][73.02582,260.572][73.0289,999.0][74.04074,299.1868][74.04323,167.5755][76.01783,90.8453][79.04408,12.5986][81.0505,7.…
[5367146] 2-hydroxychalcone 2 [20.305]	0	0	-85.776	-6.4225	85.776	down	56.0279	5.80807	56.0279	up	-3593.1	-11.811	3593.1	down	[5367146] 2-hydroxychalcone 2 [20.305]	[5367146] 2-hydroxychalcone 2 [20.305] [ C15H12O2, CAS ID=1214-47-7 ]	1214-47-7		[54.94795,21.9119][56.02008,29.334][56.0227,29.334][58.98014,165.9238][58.98336,165.9238][59.00937,198.2946][61.02634,83.4261][67.97191,11.8652][74.00641,312.9633][77.00183,195.2996][77.00533,195.2996][85.882,1.6872][86.96832,140.4698][101.91843,58.0225][102.94244,286.8568][104.96927,122.0521][116.95887,49.1358][118.97742,355.167][118.98385,387.9595][120.98335,59.0917][124.98948,52.4537][130.9704…
[995] phenanthrene [16.541]	0	0	-2.65191	-1.40703	2.65191	down	19.1779	4.26137	19.1779	up	42.658	5.41474	42.658	up	[995] phenanthrene [16.541]	[995] phenanthrene [16.541] [ C14H10, CAS ID=85-01-8 ]	85-01-8		[50.96839,641.9135][50.97046,641.9135][60.98133,18.5632][68.90395,958.3557][73.96984,37.313][73.97365,37.313][83.83743,154.7534][83.84118,154.7534][89.0174,82.311][104.94308,999.0][104.94882,999.0][105.81409,267.5642][116.00581,54.0741][127.8727,244.709][141.0085,3.1983][151.87282,323.076][154.0761,757.5759][161.83711,226.2155][174.0293,5.862][175.90283,205.3024][175.90512,165.5879][176.07521,999…
[RTL] Myristic Acid d27 [16.727]	0	0	-5132.12	-12.3253	5132.12	down	1.307	0.386261	1.307	up	-82.7454	-6.37061	82.7454	down	[RTL] Myristic Acid d27 [16.727]	[RTL] Myristic Acid d27 [16.727] [ C15HD27O2, CAS ID=60658-41-5 ]	60658-41-5		[50.08274,363.546][50.08904,431.8076][51.10018,2.978][62.05171,331.6446][62.0619,227.7993][62.06223,74.4237][63.0458,22.8565][64.07288,47.9563][64.0743,49.9718][64.0871,64.1593][66.10659,148.0711][67.0984,7.8347][70.03133,6.1215][72.02074,31.2226][72.02375,31.5902][72.02725,31.3699][72.03019,60.3106][73.01842,999.0][74.03709,197.9647][74.04095,206.9513][74.04462,206.9513][74.05006,244.4496][75.02…
[62453] 4-vinylphenol 1 [10.051]	0	0	-240919	-17.8782	240919	down	-2.55286	-1.35211	2.55286	down	-6141.87	-12.5845	6141.87	down	[62453] 4-vinylphenol 1 [10.051]	[62453] 4-vinylphenol 1 [10.051] [ C8H8O, CAS ID=363-24-6 ]	363-24-6		[52.05912,137.8556][58.02296,62.6274][59.96019,62.3994][66.07809,36.0074][67.1045,60.4179][73.9929,689.8405][81.91655,164.7648][81.96649,63.8016][87.9193,67.4278][88.90211,323.4833][91.98579,60.7239][91.99913,84.8139][99.04804,29.65][99.05318,29.65][102.97028,881.3008][105.94839,24.6663][105.96634,64.1116][114.96418,75.7358][114.97575,163.0181][118.98431,956.4364][118.98993,956.4364][119.94288,16…
[10241] 9-fluorenone [17.583]	0	0	-4210.26	-12.0397	4210.26	down	-1.44522	-0.531289	1.44522	down	-4604.87	-12.1689	4604.87	down	[10241] 9-fluorenone [17.583]	[10241] 9-fluorenone [17.583] [ C13H8O, CAS ID=486-25-9 ]	486-25-9		[57.96159,50.5165][60.95429,98.9666][60.95685,98.9666][63.94667,56.8432][74.99141,303.0113][86.93827,123.1135][86.94846,160.3591][88.93401,172.7838][88.94401,101.3235][89.93154,28.142][103.95695,73.0304][105.01691,143.8385][107.01316,64.9072][110.99947,20.6842][116.97712,98.5956][118.97406,306.4931][119.00121,425.5618][120.98819,82.8347][120.99316,82.8347][130.97092,91.4812][133.97449,150.3147][1…
[21236] L-norleucine 1 [8.945]	0	0	-9011.73	-13.1376	9011.73	down	-33874.7	-15.0479	33874.7	down	-1.50851e+06	-20.5247	1.50851e+06	down	[21236] L-norleucine 1 [8.945]	[21236] L-norleucine 1 [8.945] [ C6H13NO2, CAS ID=327-57-1 ]	327-57-1		[63.00264,1.5941][68.97971,7.8324][70.00935,95.2636][73.03468,724.3158][74.02193,72.7594][74.02322,25.7906][74.02496,72.7709][75.07867,137.5545][76.01254,7.5883][86.01479,999.0][86.03261,999.0][86.0998,999.0][93.99004,0.6912][94.95073,0.5518][99.98585,269.3171][101.00243,39.6988][104.02362,17.4684][104.06857,22.2447][106.01006,0.2164][109.98895,0.3139][126.00428,0.2831][131.03195,6.4363][146.0405…
[338] salicylic acid [13.075]	0	0	-912.247	-9.83328	912.247	down	-1099.26	-10.1023	1099.26	down	-703.319	-9.45804	703.319	down	[338] salicylic acid [13.075]	[338] salicylic acid [13.075] [ C7H6O3, CAS ID=69-72-7 ]	69-72-7		[73.0109,999.0][74.0201,400.2951][80.93871,338.1119][88.8952,544.5872][88.89876,544.5872][91.0323,259.4217][92.02859,35.199][93.87171,49.1717][102.93739,69.6154][106.97559,61.4858][108.00736,2.7908][121.00331,27.1496][131.87465,159.6544][134.98872,443.6101][134.99825,999.0][135.04558,999.0][136.03918,76.0833][144.87097,85.2862][144.87686,85.2862][144.97684,4.8017][144.98445,10.3805][149.89748,70.…
[736228] 3-Methylorsellinic Acid 1 [12.918]	0	0	-3346.46	-11.7084	3346.46	down	1.16227	0.216949	1.16227	up	-1419.11	-10.4708	1419.11	down	[736228] 3-Methylorsellinic Acid 1 [12.918]	[736228] 3-Methylorsellinic Acid 1 [12.918] [ C9H10O4, CAS ID=4707-46-4 ]	4707-46-4		[51.01896,255.875][55.9814,71.7767][55.98366,71.7767][63.903,8.8175][65.9266,5.0185][69.01057,94.4767][73.00893,999.0][73.01415,999.0][73.02278,999.0][75.00795,999.0][78.01668,24.682][87.94367,248.0847][87.94776,248.0847][91.04087,999.0][91.04485,999.0][92.04031,84.5565][100.90555,28.7134][102.94244,518.3818][104.97727,450.9211][110.97234,137.4188][115.96824,120.0961][115.97429,120.0961][116.9854…
[1531] 2-amino-2-methyl-1,3-propanediol 2 [10.56]	0	0	-70.912	-6.14796	70.912	down	3628.22	11.825	3628.22	up	-44.5321	-5.47677	44.5321	down	[1531] 2-amino-2-methyl-1,3-propanediol 2 [10.56]	[1531] 2-amino-2-methyl-1,3-propanediol 2 [10.56] [ C4H11NO2, CAS ID=115-69-5 ]	115-69-5		[58.01707,141.4463][65.90159,39.4038][65.90485,39.4038][69.98784,100.4012][70.99677,48.5106][74.00589,460.0297][86.9124,47.6057][98.02962,56.6325][128.03424,999.0][128.05574,226.191][131.99405,53.3248][132.00098,53.3248][142.0455,47.5653][150.06462,32.3656][164.029,9.9098][164.03865,9.9098][181.94644,26.33][198.10316,15.8363][218.09393,999.0][218.10237,873.145][219.1041,187.6787][220.12193,319.94…
[3848] 3-phenyllactic acid [13.981]	0	0	1.15441	0.207158	1.15441	up	981.516	9.93887	981.516	up	-44.5321	-5.47677	44.5321	down	[3848] 3-phenyllactic acid [13.981]	[3848] 3-phenyllactic acid [13.981] [ C9H10O3, CAS ID=828-01-3 ]	828-01-3		[50.03223,51.6266][51.06169,72.0811][62.97573,17.9802][65.80331,49.613][73.00132,999.0][82.99854,30.1121][84.9856,50.8043][101.97885,36.3568][106.98946,56.0847][131.96512,56.4082][133.0014,999.0][137.00401,89.8789][147.02072,966.501][147.02682,966.501][148.01236,167.4119][155.98811,348.618][161.96396,49.876][163.80086,58.4741][164.94983,65.4295][191.9343,26.2335][192.94879,999.0][192.97127,450.44…
[1110] succinic acid [10.509]	0	0	-7151.27	-12.804	7151.27	down	94.9265	6.56874	94.9265	up	-4490.93	-12.1328	4490.93	down	[1110] succinic acid [10.509]	[1110] succinic acid [10.509] [ C4H6O4, CAS ID=29915-38-6 ]	29915-38-6		[52.98876,4.8876][59.96011,13.8684][60.98188,193.0265][74.02219,87.8986][74.02547,87.8986][75.00599,572.5402][113.02995,43.9851][116.98954,113.508][127.98252,5.4484][127.9898,5.4484][129.02184,125.3603][131.00217,18.1543][133.00899,25.8795][143.04594,26.6012][147.0361,999.0][147.0384,999.0][148.0296,231.1102][148.03462,181.3782][148.04073,273.0683][148.04404,999.0][149.02507,152.9523][149.03198,1…
[637517] elaidic acid [20.508]	0	0	-70.912	-6.14796	70.912	down	5117.13	12.3211	5117.13	up	-44.5321	-5.47677	44.5321	down	[637517] elaidic acid [20.508]	[637517] elaidic acid [20.508] [ C18H34O2, CAS ID=112-79-8 ]	112-79-8		[74.99627,999.0][83.03941,201.3068][85.02237,65.6069][96.00966,204.684][96.03706,288.6919][109.07794,113.4435][110.02264,80.3088][112.02489,34.5121][112.02956,34.5121][116.99731,799.0517][117.01038,999.0][124.07261,50.1116][124.07671,36.0847][125.02737,30.9262][125.07378,30.5621][129.00008,761.6697][146.0048,48.9172][151.08972,34.9796][151.09598,34.9796][151.09618,31.2891][156.9923,25.8632][169.0…
[24154] galactosamine 4 [17.797]	0	0	-23363.6	-14.512	23363.6	down	101577	16.6322	101577	up	-14672.1	-13.8408	14672.1	down	[24154] galactosamine 4 [17.797]	[24154] galactosamine 4 [17.797] [ C6H13NO5, CAS ID=1772-03-8 ]	1772-03-8		[51.02011,2.7062][52.0146,1.7669][54.02821,3.9862][55.03553,131.7548][56.04062,31.2017][56.04528,14.9433][57.02731,18.0453][58.01262,41.6004][59.00917,73.9001][59.01602,90.1074][59.01851,97.0337][60.99,71.288][62.00274,4.6678][65.06168,1.3997][68.05233,1.1781][72.02412,13.3227][73.03316,147.0361][73.03609,459.8214][73.04283,556.1831][73.04303,517.4602][73.04597,556.1831][75.0432,938.8788][76.0110…
[2346] benzyl isothiocyanate [11.361]	0	0	-70.912	-6.14796	70.912	down	1016.36	9.98919	1016.36	up	-44.5321	-5.47677	44.5321	down	[2346] benzyl isothiocyanate [11.361]	[2346] benzyl isothiocyanate [11.361] [ C8H7NS, CAS ID=622-78-6 ]	622-78-6		[61.84875,56.2138][61.8513,56.2138][67.99516,191.8705][90.96058,817.2648][91.0276,999.0][91.99038,104.8994][115.97237,112.796][137.00449,216.7428][138.03308,16.4246][138.04242,16.4246][145.8746,68.0326][148.91365,999.0][149.01178,834.2679][160.94286,353.974][186.97552,91.516][198.01817,154.0528][255.0162,560.1326][284.03387,16.9494][286.9223,12.7368][295.94403,20.7373][311.95914,29.4551][315.9399…
[750] glycine [10.456]	0	0	-70.912	-6.14796	70.912	down	82872.9	16.3386	82872.9	up	-44.5321	-5.47677	44.5321	down	[750] glycine [10.456]	[750] glycine [10.456] [ C2H5NO2, CAS ID=56-40-6 ]	56-40-6		[52.9982,2.7665][57.0111,23.1177][57.0129,12.5032][59.02231,266.4129][59.02451,160.7536][68.0043,0.5822][68.00701,1.1158][73.06057,999.0][74.05348,96.8857][75.03312,129.0645][85.01208,8.5669][86.01942,559.8287][87.02785,57.472][87.03014,35.0713][88.00403,23.8522][88.00808,23.6497][89.93605,0.3708][101.02284,71.1842][101.03651,42.3754][103.0027,26.5893][103.9878,4.0138][104.00556,2.6137][104.99958…
[440294] cis-1,2-dihydro-1,2-naphthalenediol [14.877]	0	0	1.13495	0.182623	1.13495	up	65.6777	6.03733	65.6777	up	59.0549	5.88399	59.0549	up	[440294] cis-1,2-dihydro-1,2-naphthalenediol [14.877]	[440294] cis-1,2-dihydro-1,2-naphthalenediol [14.877] [ C10H10O2, CAS ID=51268-88-3 ]	51268-88-3		[52.06917,8.5538][72.99855,999.0][73.00852,999.0][73.01281,999.0][90.99252,83.1997][91.01334,268.0061][91.0165,75.7501][95.99393,302.3491][100.06974,4.8291][101.80468,7.9095][102.97455,54.9737][106.98946,13.5136][115.02849,68.1564][122.96073,6.3908][128.02547,43.2061][130.93167,37.3825][133.95963,32.7527][133.97139,20.6632][136.00688,38.4042][147.01282,15.1294][147.06935,999.0][160.01314,15.5503]…
[660] dihydrocoumarin 4 [15.666]	0	0	-70.912	-6.14796	70.912	down	5969.08	12.5433	5969.08	up	164.296	7.36016	164.296	up	[660] dihydrocoumarin 4 [15.666]	[660] dihydrocoumarin 4 [15.666] [ C9H8O2, CAS ID=119-84-6 ]	119-84-6		[67.94865,3.4494][67.95147,3.4494][73.01415,999.0][73.01438,999.0][73.01466,999.0][73.0158,999.0][74.01057,91.2778][87.89048,13.833][91.04087,76.5937][91.04485,76.5937][91.99712,9.5609][104.95837,31.7461][104.96261,29.7713][106.97829,13.0385][108.91918,4.3882][111.89907,3.7793][114.98701,39.0878][117.96892,7.24][118.98993,16.3567][118.99164,100.2052][119.95077,14.8757][123.0091,5.0378][133.9866,3…
[3126] DL-dihydrosphingosine 2 [22.602]	0	0	-5978.68	-12.5456	5978.68	down	1.60147	0.679394	1.60147	up	5.59111	2.48313	5.59111	up	[3126] DL-dihydrosphingosine 2 [22.602]	[3126] DL-dihydrosphingosine 2 [22.602] [ C18H39NO2, CAS ID=13552-09-5 ]	13552-09-5		[50.08161,450.175][53.02259,17.895][56.05034,82.5597][60.99249,58.4958][68.03185,24.8317][69.04349,134.6819][70.04986,31.51][70.05692,46.5326][73.01418,999.0][73.01466,999.0][73.03279,999.0][74.02931,148.3984][74.03687,229.7934][82.00311,10.1793][82.00703,10.1793][82.05304,17.4574][83.07259,58.3747][85.06609,46.9888][86.04162,13.8435][87.0209,12.7213][89.00391,30.5736][89.00842,30.5736][89.01224,…
[7478] p-anisic acid [13.2267]	0	0	-3408.99	-11.7351	3408.99	down	13.2459	3.72747	13.2459	up	-81.9727	-6.35707	81.9727	down	[7478] p-anisic acid [13.2267]	[7478] p-anisic acid [13.2267] [ C8H8O3, CAS ID=100-09-4 ]	100-09-4		[51.90969,73.1321][54.13434,55.3128][63.86559,64.8968][81.97309,81.4044][92.02765,58.6287][98.85199,27.0559][99.85749,18.3823][104.89947,262.5998][119.92498,52.4363][119.92992,107.0113][134.98851,999.0][134.99321,999.0][135.00024,999.0][135.0302,999.0][141.00446,31.4449][145.8867,41.4289][147.00305,0.7305][152.91975,52.9861][164.90526,277.4351][164.90688,252.3252][164.91261,277.4351][164.91885,26…
[31404] 2,6-ditert-butyl-4-methylphenol 1 [13.049]	0	0	-70.912	-6.14796	70.912	down	821489	19.6479	821489	up	1.75388	0.810548	1.75388	up	[31404] 2,6-ditert-butyl-4-methylphenol 1 [13.049]	[31404] 2,6-ditert-butyl-4-methylphenol 1 [13.049] [ C15H24O, CAS ID=128-37-0 ]	128-37-0		[50.99936,66.2326][53.01059,51.1476][55.02327,29.5337][57.02206,31.569][62.86986,3.3625][64.99656,65.9541][70.99514,26.4201][70.99815,26.4201][74.03744,332.6211][75.01325,319.0336][76.02103,19.05][76.02441,19.05][92.94485,3.4747][100.07223,4.3521][103.01937,999.0][106.01004,7.8128][113.97547,3.9246][120.07246,304.1696][120.95746,44.256][122.93375,14.1177][125.98004,2.5584][125.98519,2.5584][129.0…
[4771] Phentermine 2 [11.286]	0	0	-70.912	-6.14796	70.912	down	290.348	8.18164	290.348	up	735.948	9.52346	735.948	up	[4771] Phentermine 2 [11.286]	[4771] Phentermine 2 [11.286] [ C10H15N, CAS ID=122-09-8 ]	122-09-8		[51.83221,1.977][57.99146,185.496][62.06148,1.565][68.9744,0.0][73.09663,999.0][74.04158,0.0][74.0498,334.096][74.08198,122.0138][87.06987,146.0707][88.00451,0.0][90.02052,112.7344][90.06829,34.2904][90.07191,34.2904][94.9602,0.0][99.03905,34.5171][100.02584,350.9449][100.03075,350.9449][102.00743,344.2014][110.00687,0.9074][113.04196,45.8062][113.99621,162.7203][126.97775,2.5911][128.01163,0.0][…
[11266] 2-hydroxybutyric acid [7.852]	0	0	-70.912	-6.14796	70.912	down	4377.7	12.096	4377.7	up	3.86981	1.95226	3.86981	up	[11266] 2-hydroxybutyric acid [7.852]	[11266] 2-hydroxybutyric acid [7.852] [ C4H8O3, CAS ID=565-70-8 ]	565-70-8		[55.00763,6.0532][59.97572,48.6107][59.97821,48.6107][59.9993,4.0063][74.01496,302.3829][82.89259,4.8472][84.98116,1.5484][91.0276,288.0165][91.03159,288.0165][94.96986,0.4442][100.00128,541.9744][103.98513,7.3194][131.00156,28.5802][131.00722,148.6387][133.02434,14.6635][133.02634,880.787][147.0332,999.0][147.03793,999.0][147.06935,999.0][149.02623,50.0566][151.01236,18.7863][160.95917,23.9541][…
[9958] 4-methylcatechol [11.51]	0	0	-6244.09	-12.6083	6244.09	down	-1.05921	-0.0829945	1.05921	down	1.43211	0.518138	1.43211	up	[9958] 4-methylcatechol [11.51]	[9958] 4-methylcatechol [11.51] [ C7H8O2, CAS ID=452-86-8 ]	452-86-8		[56.99747,20.0882][57.9334,12.0605][66.96767,5.0495][73.01103,999.0][73.01165,999.0][73.01415,999.0][73.0158,999.0][73.02045,999.0][74.00432,96.6493][74.0057,113.9792][75.98836,24.9957][75.99254,24.9957][88.96148,102.2641][91.01898,15.5662][92.03844,11.7637][93.97777,3.3753][93.98154,3.3753][95.97538,795.6728][98.92755,6.6372][103.90646,20.9057][104.97089,50.5756][104.97472,1.8173][106.97285,1.80…
[16217112] D-glucose-C-d7 1 [17.411]	0	0	-10691.1	-13.3841	10691.1	down	-1.10396	-0.142689	1.10396	down	-81.5669	-6.34991	81.5669	down	[16217112] D-glucose-C-d7 1 [17.411]	[16217112] D-glucose-C-d7 1 [17.411] [ C6H5DO6, CAS ID=0-00-0 ]	0-00-0		[56.03971,14.7056][56.07214,10.1155][73.01165,999.0][73.01186,999.0][73.01228,999.0][73.0198,999.0][75.00323,113.4163][77.04572,101.1624][80.9957,145.0576][85.00009,73.9322][85.00384,73.9322][85.94521,13.3581][86.98248,78.572][87.93967,27.6402][89.93781,5.5433][91.00941,269.3234][91.0259,112.4145][95.98087,508.4272][95.99325,8.671][95.99814,8.671][97.93329,5.0675][98.88425,6.7676][100.9733,15.409…
[64956] DL-3-aminoisobutyric acid 1 [9.066]	0	0	-70.912	-6.14796	70.912	down	5398.83	12.3984	5398.83	up	1.38552	0.470424	1.38552	up	[64956] DL-3-aminoisobutyric acid 1 [9.066]	[64956] DL-3-aminoisobutyric acid 1 [9.066] [ C4H9NO2, CAS ID=10569-71-9 ]	10569-71-9		[50.98989,7.7887][72.01377,24.0663][73.01438,315.4612][73.02582,999.0][100.04668,9.8862][102.00558,78.1753][102.01083,78.1753][102.04897,999.0][102.05276,999.0][120.00465,4.6091][129.93971,5.5666][147.02736,44.8786][153.91649,1.1577][176.0452,5.9353][176.05281,49.6421][177.05057,10.3949][204.074,61.9963][227.99648,1.2085][228.00726,3.6109]
[351795] 3-indoleacetonitrile [17.214]	0	0	-566887	-19.1127	566887	down	-67.6354	-6.07971	67.6354	down	-355999	-18.4415	355999	down	[351795] 3-indoleacetonitrile [17.214]	[351795] 3-indoleacetonitrile [17.214] [ C10H8N2, CAS ID=771-51-7 ]	771-51-7		[52.99253,14.1166][57.99499,71.6238][59.00341,107.7387][61.00945,487.2551][71.01352,75.7887][73.0186,999.0][73.02274,999.0][73.0289,508.4712][75.01165,271.1748][76.00138,45.1468][80.02067,114.9087][80.02476,5.4565][87.99637,26.0173][88.01356,23.6991][89.98975,8.0919][91.00155,29.3622][92.99877,41.1822][96.98969,7.4677][99.99017,18.4085][101.00594,119.6142][102.02209,756.7451][103.99201,12.7033][1…
[10918] L-carnitine 1 [15.426]	0	0	-211946	-17.6933	211946	down	-66.5798	-6.05701	66.5798	down	-133100	-17.0221	133100	down	[10918] L-carnitine 1 [15.426]	[10918] L-carnitine 1 [15.426] [ C7H15NO3, CAS ID=541-15-1 ]	541-15-1		[62.96563,10.1512][65.0248,2.3147][73.00221,999.0][73.00556,999.0][74.00237,344.0407][75.96215,79.9824][79.92732,7.464][91.03084,454.4247][92.92709,1.1982][97.78307,18.653][103.96941,138.2538][104.98589,219.8365][106.98283,59.7324][112.01642,6.7797][116.9528,208.2391][120.96521,129.1696][122.98345,28.1598][143.72903,1.3492][146.97737,999.0][148.94861,662.545][159.76312,10.3044][163.88469,155.4426…
[5801] 2-aminophenol 2 [12.039]	0	0	-325987	-18.3145	325987	down	-6495.96	-12.6653	6495.96	down	-17368326	-24.05	17368326	down	[5801] 2-aminophenol 2 [12.039]	[5801] 2-aminophenol 2 [12.039] [ C6H7NO, CAS ID=95-55-6 ]	95-55-6		[54.98768,51.3534][69.07001,44.7665][73.02045,917.0032][81.91368,61.9408][85.94625,25.1419][88.94273,194.6495][88.963,227.438][91.01549,215.6338][92.02605,13.0395][95.97352,999.0][96.79362,103.3571][97.87672,32.6989][102.9493,235.2783][108.05058,9.8897][115.93072,9.6814][116.9785,104.3854][118.97529,373.8306][119.93063,9.7675][120.95239,69.4433][124.95042,40.5771][124.9711,16.4805][131.92815,62.8…
[68152] 3-hydroxypropanoic acid 3 [18.459]	0	0	-1.02251e+06	-19.9637	1.02251e+06	down	1.70034	0.765822	1.70034	up	-642129	-19.2925	642129	down	[68152] 3-hydroxypropanoic acid 3 [18.459]	[68152] 3-hydroxypropanoic acid 3 [18.459] [ C3H6O3, CAS ID=503-66-2 ]	503-66-2		[55.01871,404.0302][55.02505,517.1553][55.0273,265.2753][56.03905,110.6156][57.05738,349.7926][58.01845,40.9829][60.98526,79.022][60.98575,82.4846][60.98905,82.0116][67.03326,106.191][71.06231,111.8117][73.01228,999.0][73.02315,999.0][73.02615,998.9092][74.01893,195.1544][74.02628,175.301][75.00323,827.4851][75.00463,999.0][76.00652,106.2145][79.02648,34.4159][81.0415,108.0259][82.06606,11.6139][…
[379] caprylic acid [9.81]	0	0	-10146.6	-13.3087	10146.6	down	146.993	7.19961	146.993	up	-6372	-12.6375	6372	down	[379] caprylic acid [9.81]	[379] caprylic acid [9.81] [ C8H16O2, CAS ID=124-07-2 ]	124-07-2		[56.02916,50.0309][57.05484,109.5475][59.00383,22.2064][67.04523,37.6658][69.03893,122.2488][70.06782,29.4978][74.99933,645.8582][75.00011,648.0981][75.98969,41.5681][83.05398,58.0759][93.04776,11.6113][95.04239,46.2029][95.04889,46.2746][98.05255,34.8205][111.07159,19.9628][115.00611,8.3366][117.00065,999.0][117.00435,999.0][117.01291,999.0][122.06239,0.945][123.04609,6.5503][124.11469,1.3677][1…
[997] phenylpyruvate [13.964]	0	0	-1.14224e+06	-20.1234	1.14224e+06	down	-16107.9	-13.9755	16107.9	down	-21456.3	-14.3891	21456.3	down	[997] phenylpyruvate [13.964]	[997] phenylpyruvate [13.964] [ C9H8O3, CAS ID=156-06-9 ]	156-06-9		[53.02168,5.0733][57.98233,63.8952][58.99188,749.082][61.04865,38.3298][67.99049,1.5246][67.99361,1.5246][72.99984,999.0][73.08981,999.0][74.99928,999.0][88.96831,897.9401][91.01444,915.9213][98.0042,1.9261][115.85036,16.1201][116.02306,189.364][122.02832,60.1553][124.9657,178.0332][130.9589,289.9479][133.06023,104.6953][135.01273,30.9144][143.01233,14.0956][143.11868,0.3014][144.98914,132.8624][…
[8163] 2-undecanone 1 [11.323]	0	0	-270812	-18.0469	270812	down	-3818.99	-11.899	3818.99	down	-170068	-17.3758	170068	down	[8163] 2-undecanone 1 [11.323]	[8163] 2-undecanone 1 [11.323] [ C11H22O, CAS ID=112-12-9 ]	112-12-9		[81.97826,13.4717][81.98258,13.4717][86.90871,999.0][87.05469,452.8686][99.86263,194.783][100.00198,999.0][104.0435,62.1911][106.0305,4.9019][113.0436,139.9061][121.03064,36.4677][128.90129,278.1784][128.9065,278.1784][130.91466,588.943][149.08595,77.7695][158.10895,1.5563][177.12361,25.4247][203.16742,0.1509][224.86337,169.9702][265.9253,22.0002]
[11915] benzoylformic acid 2 [13.386]	0	0	-390871	-18.5763	390871	down	-5512.06	-12.4284	5512.06	down	-2909.45	-11.5065	2909.45	down	[11915] benzoylformic acid 2 [13.386]	[11915] benzoylformic acid 2 [13.386] [ C8H6O3, CAS ID=611-73-4 ]	611-73-4		[59.00032,102.0314][63.90927,24.1769][73.00854,999.0][73.02045,999.0][74.01973,179.8948][77.02773,90.8653][86.99841,161.0868][88.00143,70.8054][88.93217,117.8558][88.93743,79.2988][89.00751,736.4213][90.00555,73.5923][95.9753,572.9553][101.937,21.1909][102.92699,183.5569][103.01403,999.0][103.95415,31.3585][104.03308,99.0542][104.97089,84.0407][105.94218,13.3675][105.94711,8.6865][109.92077,6.908…
[1548943] capsaicin [22.788]	0	0	-373564	-18.511	373564	down	-5268	-12.363	5268	down	-4520.77	-12.1424	4520.77	down	[1548943] capsaicin [22.788]	[1548943] capsaicin [22.788] [ C18H27NO3, CAS ID=404-86-4 ]	404-86-4		[62.90118,28.6562][73.02496,770.5859][102.92913,287.2181][104.96015,143.1969][104.97195,139.1597][107.01418,40.4076][107.94502,11.7287][111.98227,15.1348][130.96898,48.2074][133.97253,164.8221][136.02864,86.9262][141.87123,6.8843][148.98915,144.5695][154.0357,2.2594][154.03621,173.2053][160.90892,5.2287][174.95038,23.4284][175.95477,7.6894][176.97716,416.9527][178.94823,87.7114][178.96095,150.826…
