# Supplementary material for: Single and Combined Fe and S Deficiency Differentially Modulate Root Exudate Composition in Tomato: A Double Strategy for Fe Acquisition?
Source: Int J Mol Sci. 2020 Jun 5;21(11):4038. doi: 10.3390/ijms21114038 (PMC7312093; doi:10.3390/ijms21114038)
Supplement: Supplementary file 1 [file ijms-21-04038-s001.zip › Supplementary Table 4.xlsx]

## Sheet: GC-MS
	control			Fe-deficiency			S-deficincy			Fe+S-deficiency
Compound	exud_1-AllHits	exud_2-AllHits	exud_3-AllHits	exud_4-AllHits	exud_5-AllHits	exud_6-AllHits	exud_7-AllHits	exud_8-AllHits	exud_9-AllHits	exud_10-AllHits	exud_11-AllHits	exud_12-AllHits	Retention Time	CAS Number	CompositeSpectrum
[24154] galactosamine 1 [17.244]	1	1	1	1	1	1	1	1	1	1	65802	1	16.354	1772-03-8	[161.02048,142.48][188.04568,76.8345][198.88354,16.8328][198.89688,16.8328][203.01762,263.7797][204.04025,187.6947][215.99849,30.1852][217.07407,999.0][338.08875,15.9763]
[69217] 1-methylhydantoin 1 [10.578]	1	1	38720.8	1	1.50166e+06	64456.9	4807997	9851.53	1	1	8912402	2337935	10.3779	616-04-6	[53.01278,20.1668][60.07876,173.7099][62.96617,12.6377][69.99342,346.71][70.02081,234.8473][70.02374,234.8473][71.9667,10.1856][72.0521,830.4657][74.00432,14.9859][77.05671,14.2422][79.91064,118.5657][84.00542,8.4977][85.97922,15.9186][85.99819,11.4467][91.93823,63.5358][95.94418,3.1107][99.00623,23.6377][99.97284,30.5433][99.97997,999.0][99.98782,26.5848][99.99373,27.4428][100.0171,606.7459][100…
[10465] heptadecanoic acid [19.8]	1	1	1	1	1	1	1	1.53466e+06	1	1	74360.8	1	23.168	506-12-7	[58.02622,25.9498][60.97649,46.1469][64.9942,4.0455][64.99683,4.0455][75.00653,213.3924][86.99432,8.2197][93.0255,15.1031][95.04487,44.8478][95.04933,44.8478][107.01243,8.5015][116.99913,999.0][117.00937,467.0603][117.98413,452.6753][124.00454,1.8818][124.0086,35.9407][124.0098,1.8818][129.01292,442.553][129.99187,56.6926][129.99713,57.1145][132.0296,472.5132][132.0342,512.3493][145.0386,316.8765…
[971] oxalic acid [7.883]	1	412513	6913287	888413	9844003	1.90465e+06	1	102777	1.65989e+06	1	4.10363e+06	3.36947e+06	10.2474	144-62-7	[50.97612,25.5034][52.97098,15.121][53.95789,15.6951][55.00084,16.3062][56.9953,24.4407][57.01799,76.0513][58.00422,18.3345][59.00146,190.4334][59.00623,235.5301][60.00726,34.2717][61.96404,1.5907][62.85151,6.1159][62.85433,6.1159][62.99364,100.7952][64.9862,4.3147][70.00453,32.7603][71.95319,31.9681][72.01687,205.1923][73.00556,569.5531][73.00972,569.5531][73.02984,271.772][74.02815,68.5672][74.…
[2341] Benzphetamine [16.991]	1	1	1	1	96152	1	1	1	1.19902e+06	2.72317e+06	413519	185452	34.4554	156-08-1	[51.00385,239.9475][70.00181,472.9104][87.94885,139.3017][87.95248,139.3017][91.0137,999.0][91.01434,901.814][91.0403,999.0][91.05106,999.0][92.07506,0.5872][97.91684,77.0744][97.92281,77.0744][100.949,60.0888][102.06092,564.0913][104.99358,446.2015][114.98556,412.0607][115.06699,124.1095][128.91628,62.6374][131.03564,132.2957][138.89532,40.288][138.90149,40.288][140.98473,63.8414][141.0371,0.761…
[12290] 4-hydroxypyridine [8.204]	1	1	1	1	1	1	1	1	1	1	2664224	8659.61	16.5135	626-64-2	[56.98818,5.231][60.93671,617.6445][62.92424,569.2286][93.01739,9.1869][99.91607,985.0393][99.92167,985.0393][108.06995,999.0][135.99521,12.1957][138.00099,6.3283][151.93549,522.2436][152.03404,999.0][153.0178,44.5371][167.04854,128.0988][167.22345,960.1199]
[8343] dioctyl phthalate [23.163]	1	80175.6	1	1	1	1	1	1	1.31934e+06	1	334766	1	19.822	117-81-7	[52.00244,625.7033][56.96873,460.9143][57.0511,873.2196][57.05269,304.5456][57.05531,304.5456][59.95383,141.8818][70.04706,535.0134][71.0506,205.0956][77.99963,887.1703][82.06747,15.8714][85.95419,53.2757][103.96287,199.2409][103.98517,246.3673][105.90563,66.6254][121.96887,22.606][131.99709,29.1167][148.99512,999.0][149.0205,999.0][167.00426,999.0][167.00436,340.697][167.9775,88.9977][279.155,14…
[12364] adipamide 2 [16.344]	1	1	1	16729210	1	1	1	1	1	17487388	11543996	1	7.35667	628-94-4	[53.04019,20.6533][55.03097,18.8481][72.0521,415.6198][72.06085,999.0][72.08519,412.1716][73.09447,999.0][73.09634,999.0][75.07711,560.4713][76.06231,15.054][76.06623,15.054][88.07199,356.6942][90.06451,51.5094][90.07681,135.9957][91.04817,22.7168][91.08339,60.5231][95.0266,2.6][101.01977,84.716][101.04922,227.1362][115.05009,37.5779][115.09001,34.4177][116.05327,167.0253][116.06029,450.265][119.…
[2723970] glycine-d5 deuterated [10.446]	1	1	1	1	1	1	1	1	1	1	4424813	1	13.902	4896-77-9	[58.01469,23.1586][73.04111,999.0][74.04426,89.8283][85.03603,12.965][148.03807,62.9908][150.02185,4.3366][158.0369,13.7223][176.09753,149.4612][177.0758,26.0728][178.07118,4.2861][204.04025,6.7582][246.10172,12.7559]
[8406] 2-carboxybenzaldehyde 1 [13.826]	1	1	1	1	1	1	1	1	1	1	850763	1	22.416	119-67-5	[89.0025,90.5638][101.99003,31.1971][117.98944,17.276][150.00328,8.6261][157.01088,26.3846][157.02089,32.1189][204.09229,999.0][220.10077,224.0938][274.03726,4.2066][319.13605,101.799][319.1577,93.6674][322.1175,2.5718]
[90008] psicose 1 [17.059]	1	1	1	1	1	1	1	1	1	1	57322876	1	21.006	551-68-8	[53.06989,2.3736][58.0533,10.7833][66.06014,1.4268][73.10715,999.0][73.10736,999.0][94.05289,1.0049][95.03003,0.6687][95.03384,0.6687][103.08137,880.3295][119.03812,20.4541][138.00844,0.5728][143.04373,17.1455][144.06778,4.9245][149.06444,59.1336][153.06575,0.9092][163.05022,7.1239][165.06747,0.874][172.09311,32.5874][173.07951,43.8528][193.06702,6.4511][201.10577,29.8352][202.1258,35.1488][204.1…
[938] nicotinic acid [10.27]	1	1	1	162511	43285.5	1	1	1	334701	1	220032	3.0167e+06	12.0252	59-67-6	[50.97526,332.5724][50.97738,332.5724][61.13015,158.4778][74.00944,192.0096][78.02468,682.3208][78.10055,999.0][90.18745,3.8163][91.12236,170.9506][93.07021,9.1519][100.0491,999.0][101.14925,16.8421][105.31564,58.1501][106.0032,565.0656][109.96276,25.7769][129.98341,45.1876][134.95023,27.7687][136.0323,154.0637][136.03467,538.4763][136.03714,87.9625][136.10887,130.3433][138.03241,22.6526][138.038…
[6058] 2-aminoethanethiol 1 [20.388]	1	1	1	1	3.54088e+06	1	1	1	11831778	1	7810846	1	11.5367	60-23-1	[50.94296,2.3578][50.94604,2.3578][53.00466,5.1274][57.01591,20.3323][57.02376,33.5907][59.01602,407.1985][59.02728,375.7761][68.96837,11.5466][74.04095,263.2809][76.01728,11.9091][76.02103,11.9091][83.99281,8.2523][84.03029,17.0853][84.03303,16.7871][86.04441,999.0][99.99834,96.9399][100.01699,449.4185][100.03481,245.2864][104.97148,12.5346][105.0153,13.1507][105.9989,1.773][112.98264,17.4461][1…
[867] malonic acid 1 [8.919]	1	1	1	1	27570386	1	1	1	26940852	109755816	1.66179e+06	1	9.11525	141-82-2	[51.99994,3.1987][52.99011,2.3617][54.01239,16.2292][54.01472,16.081][56.00306,3.1693][56.00584,3.1693][60.00051,12.7799][60.07533,74.4575][61.97559,3.4868][62.98997,18.6056][63.00832,0.6336][68.06286,1.7153][69.00948,20.1432][69.01301,20.1432][71.01475,7.4521][71.03459,29.897][72.00996,37.1904][73.03323,84.2052][73.04303,938.9861][73.10868,916.8156][74.08756,113.2041][75.00923,93.5447][75.01456,…
[8897] iminodiacetic acid 1 [12.487]	1	1	77231632	1	1	1	1	1	1	1	14982997	31928814	6.63333	142-73-4	[55.99786,17.7101][58.00526,30.1046][58.01406,30.0749][59.01582,247.1815][59.02126,269.2774][60.01823,20.8347][61.02053,14.6158][67.99548,2.6355][68.97668,8.8685][72.3917,66.8189][73.02233,75.9257][73.02362,484.8506][73.02612,75.9458][73.04134,684.3612][74.02586,55.2461][84.97259,12.8164][84.97646,12.8164][88.01617,35.3563][89.00668,13.804][89.01714,9.1572][89.98457,2.4923][101.00079,18.3271][101…
[8158] pelargonic acid (nonanoic acid) [11.129]	1	1	1	1	1	1	1	38204.5	1	1	271058	1	19.2585	112-05-0	[56.06011,85.2557][57.0124,883.9273][75.00703,999.0][116.95532,999.0][117.00937,891.7004][128.96611,444.992][128.97154,442.2465][129.94899,91.1708][215.02933,7.1833][215.04092,7.1833][215.12419,473.9015][253.89948,1.7708][340.20752,3.4802]
[1060] pyruvic acid [6.714]	1	1	1	1	1	1	1	1	1	1	5.264e+06	1	10.041	127-17-3	[58.00526,112.8867][58.00787,112.8867][59.00697,180.8973][60.00593,33.8392][72.01542,120.1366][89.02036,275.1281][100.00352,61.6042][112.97337,2.5221][159.0326,17.0335][174.04375,999.0][176.03519,39.4407][180.83397,0.1582][190.00412,1.6437][209.00124,18.8995][246.96133,1.5902][295.0871,18.032][297.08112,3.8228]
[70914] N-acetyl-L-glutamic acid 1 [13.063]	1	1	1	1	1	1	1	1	1	1	387892	1	16.858	1188-37-0	[57.03006,523.9857][64.16924,6.6339][75.00359,999.0][84.01538,218.7343][121.93498,7.5127][144.06778,119.4198][156.04521,291.3305][186.02412,30.0094][186.0317,30.0094][331.00616,1.6809][371.16077,1.7436]
[673] N,N-dimethylglycine [6.332]	1	1	1	13916413	1	1	1	1	1	1	30057358	1	7.5735	1118-68-9	[52.00346,4.2234][55.9943,1.7322][56.04402,76.1099][59.01313,174.5563][59.02468,266.3043][60.01139,32.9162][60.99476,160.1688][64.50914,9.9171][70.02129,10.3306][73.03632,999.0][74.03144,101.4861][78.01781,5.2412][83.05861,276.0411][84.00106,5.0789][89.0116,6.7927][93.02124,2.2394][101.00816,17.6215][102.034,17.9057][104.03997,62.6963][114.0035,12.4377][125.97716,0.3496][127.00569,1.195][127.0478…
[92824] D-malic acid [12.794]	1	1	1	366376	1	1	1	1	5108970	1	1.59151e+06	1	16.367	617-48-1	[57.03612,10.8398][62.94517,5.4177][73.0162,999.0][73.02229,999.0][92.93051,1.3576][93.89251,3.8352][118.98217,12.4578][130.99706,5.2236][132.0047,7.3146][133.00539,101.2754][133.01115,15.6298][143.00009,8.1581][143.00755,49.0638][147.03575,641.0764][147.03793,999.0][149.02864,102.1208][150.03502,1.6506][150.03636,9.553][158.99805,3.6794][159.98207,1.03][173.008,4.8494][175.03406,66.5931][175.043…
[8217] 1-octadecene [16.36]	1	1	1	1	1	1	1	1	237525	1	3.21011e+06	5397570	20.839	112-88-9	[54.03018,166.2188][54.03629,277.5277][55.03528,999.0][57.03206,906.0006][57.05553,234.2511][58.03398,21.7615][65.01495,17.0292][65.0177,17.0292][67.03157,157.771][68.03729,2.0229][69.0368,999.0][69.04536,999.0][70.04842,619.0949][70.05132,619.0949][80.03258,36.3261][81.03722,202.9185][83.05702,569.4216][83.06021,353.246][83.06061,569.4216][84.05643,132.6584][84.06006,132.6584][85.07023,53.931][9…
[439665] threose 2 [12.371]	1	1	1	1	3.85539e+06	1	1	1	1	1	43041796	1	21.263	95-43-2	[62.08332,0.6114][67.0022,2.6425][67.00563,1.1457][68.06172,3.2528][73.02548,265.3758][73.05108,368.1343][80.04955,2.4099][88.00085,6.3523][98.00262,1.5102][102.03065,5.7115][104.04574,12.5469][105.0331,29.134][107.04993,1.912][112.02348,6.0537][114.02763,9.6805][115.02171,15.1599][124.04624,1.7116][127.00109,8.0835][128.01785,11.3595][132.00375,4.938][132.99614,90.9841][133.98793,19.5832][135.00…
[311] citric acid [16.615]	1	1	1	572294	1	1	1	1	273488	1	932856	1	20.234	5949-29-1	[69.01719,71.586][71.0833,60.815][72.02993,87.7503][73.0289,594.6338][75.00359,510.3594][75.00703,206.0088][79.05925,34.4024][115.02439,78.0392][117.99029,9.8898][128.02992,16.7401][141.99048,10.8665][143.00009,31.8253][144.00227,23.3489][147.03793,251.0045][149.02533,68.3008][169.95804,7.0937][169.9652,7.0937][180.86395,1.7557][182.01637,3.852][185.01323,40.9227][185.03253,40.7799][185.98544,6.8…
[675] 5,6 - dimethylbenzimidazole 1 [15.6311]	1	1	783441	1	1	1	1	1	1	1	1.90851e+06	15295173	7.68767	582-60-5	[53.99855,45.6055][58.00253,330.5178][58.04929,0.0][60.07034,606.8017][61.0562,0.0][69.95875,234.5165][70.02159,106.1348][70.99421,154.4021][72.04832,0.0][74.02981,994.6937][74.03216,646.8491][74.07832,851.0384][75.01762,39.718][76.05613,0.0][84.98124,231.947][86.01014,65.165][87.00835,999.0][87.01365,999.0][87.01505,999.0][87.06699,999.0][98.98708,136.1963][104.03416,582.7628][105.05595,0.0][114…
[12665] 2-piperidone 1 [8.057]	1	1	1	1	396714	1	1	1	1	1	73779.5	1	29.4825	675-20-7	[87.92299,167.9284][106.9957,185.0887][111.96074,59.7657][126.0668,1.6948][136.00534,442.9466][155.96632,999.0][156.05759,999.0][158.0227,47.4579][169.92848,3.2342][170.14104,20.2433][170.14796,20.2433][172.96275,10.5972][218.48683,27.283][232.10895,68.7195]
[614] L-proline 1 [8.58]	1	1	1	1	1	1	1	1	1	1	2.96514e+06	1	13.002	147-85-3	[59.01102,739.0728][69.97518,279.6924][70.99421,240.9511][71.99824,484.3181][75.02103,999.0][79.00175,354.6594][109.93215,2.9148]
[1990] acetohydroxamic acid [7.72]	1.35422e+06	4.39607e+06	8187300	6769578	329056	3.45165e+06	2.29801e+06	193557	63567004	4.0979e+06	14606118	7558846	20.9159	546-88-3	[51.01759,7.5491][53.96404,5.983][55.96701,10.1414][57.01908,23.5581][58.00253,97.088][59.01097,296.3105][60.01155,47.1976][60.9762,28.9582][60.97978,65.6405][61.98034,1.6452][69.0255,52.4804][69.9538,171.2134][70.0203,10.082][70.96005,13.9767][73.0158,999.0][73.02045,999.0][73.02588,612.0281][73.02652,870.7582][73.05338,445.7222][74.02971,166.5275][74.04697,39.4367][75.99811,23.9199][77.0285,17.…
[439232] N-acetyl-ornithine 2 [18.409]	1	1	1	1	1	473879	1	1	1	1	2.27309e+06	422966	14.5023	0-00-0	[61.89698,2.7043][87.01151,10.6112][97.97125,12.9117][97.97719,12.9117][112.05058,11.4825][142.03777,38.6745][142.0455,38.6745][142.06067,131.6694][142.06636,130.2518][142.08224,128.3287][142.08865,128.3287][143.99754,16.2082][144.00421,16.2082][156.07304,69.7417][156.08025,60.2092][156.08969,46.114][173.06592,8.5352][174.09105,999.0][174.09514,999.0][174.09706,999.0][175.08865,188.3746][175.1011…
[642609] trans caftaric acid 2 [25.529]	1	1	1	1	1	1	1	1	1	1	349482	1	21.034	67879-58-7	[147.02985,870.8363][219.08797,222.9793][223.04738,17.6533][263.11008,95.1972][289.1128,8.8319][307.14325,999.0][308.16116,276.9886][364.16565,60.3949][435.12244,2.9544][437.12863,2.5598]
[736] gluconic acid lactone 1 [17.303]	1	1	1	1	1	1	1	1	72179.5	1	15945764	1	21.354	90-80-2	[74.07353,200.3469][84.03716,4.3693][122.02791,0.3932][129.0604,195.1235][142.00925,112.1752][143.04373,43.3236][147.06497,999.0][150.06189,9.6959][161.06842,117.8552][161.07745,129.8189][163.06564,38.9682][168.02873,59.8736][183.08055,58.2838][187.08107,1.2424][193.05006,7.1979][194.04874,1.189][199.08528,1.3418][210.10275,14.0496][215.1078,49.4863][217.10107,999.0][229.04755,100.8142][232.12476…
[107689] L-(+) lactic acid [6.851]	1	1284697	1	2.23602e+06	8473014	1	1	1	6.448e+06	246805	25269266	1.80567e+06	16.5881	79-33-4	[51.01506,22.3136][58.01,82.3363][59.00341,109.7646][59.01551,131.0319][59.01602,379.4854][61.90472,2.21][61.94672,2.015][68.98306,82.8344][68.98587,82.8344][70.05405,8.3183][73.01842,999.0][74.02322,164.4776][75.9912,17.9503][77.96089,3.5553][77.96655,3.5553][84.03379,33.5636][87.99516,70.6473][87.99637,26.5647][102.01039,26.6519][102.98663,9.1632][103.9878,13.7202][104.97191,7.0646][104.99581,3…
[1176] urea [9.599]	1	1	1158215	1	17928582	1.47831e+06	433463	1	16437757	29941.3	47190616	1	16.4291	57-13-6	[51.97692,16.778][52.93077,11.0592][54.99124,19.6282][55.00495,221.2233][55.98832,1.2161][57.99648,2.1061][60.00481,1.5461][61.00902,11.1896][63.98518,26.8692][69.96393,17.8799][70.98602,1.7108][71.00326,10.3574][73.03279,15.5172][76.01728,0.6772][78.98962,42.6644][78.99746,26.8348][84.98895,10.817][87.00993,74.3522][87.01505,40.8058][88.98122,4.3434][99.99834,38.2767][100.98916,39.7915][106.0337…
[594] L-cysteine 2 [13.582]	1	1	1	1	1	1	1	1	1	1	35800.5	1	16.136	52-90-4	[202.01324,29.09][218.08896,999.0][220.04785,88.6684][321.056,51.1][404.9506,10.4555]
[10442] 1,3-propanediol [6.777]	1	1	1	1	1	1	180488	24134550	1	68602.9	53247232	1	18.939	504-63-2	[52.00535,14.3283][53.00115,3.3091][54.02275,2.2188][59.8791,9.4228][59.88176,9.4228][60.03006,55.0509][61.01529,29.6728][61.03264,43.9067][62.02138,0.9882][65.8174,14.9061][86.05413,999.0][87.03717,106.5621][101.04078,56.8454][101.91575,16.4148][102.01708,3.5148][104.00898,4.969][104.03917,16.9102][105.0059,14.5873][106.98683,0.5325][114.02392,40.1578][114.9698,177.8747][115.02711,31.9797][116.9…
[18189] 4-acetamidobutyric acid 2 [13.058]	1	1	1	1	1	1	3.30511e+06	1	1	1	17844628	1.84479e+06	7.901	3025-96-5	[59.99514,18.037][59.9993,13.2485][61.99784,4.3145][64.50496,9.982][69.0194,17.5881][72.01679,18.538][73.02233,5.7023][74.99783,999.0][75.0064,999.0][86.02835,429.4017][91.01693,24.9552][97.02582,4.9408][102.03065,8.9777][104.0267,26.8395][125.99233,0.9175][160.09023,147.5638][160.1001,999.0][160.10503,167.8413][174.09718,4.2084][175.03934,11.5697][177.10408,8.358][184.05539,9.8726][189.0297,1.53…
[126] 4-hydroxybenzaldehyde 2 [13.005]	120782	4890.32	1	1	1	1	1	1	1	1	895604	1	29.637	123-08-0	[73.03629,999.0][79.96515,29.2437][85.03082,306.9359][99.00399,79.4926][112.9608,137.1351][116.99073,999.0][122.97149,177.3793][136.04861,532.1344][140.01534,41.467][140.02112,41.467][145.89943,191.664][149.95201,490.5492][149.95982,490.5492][175.88086,718.9109][175.95477,671.9272][177.01007,67.2533][183.02315,70.7602][222.8907,971.4091][222.93134,572.7414][222.94208,572.7414][223.07169,814.072][…
[5959] chloramphenicol 1 [22.438]	1	1	1	1	1	1	1	1	124862	1	43705.4	1	16.9535	56-75-7	[314.0998,999.0][314.1129,999.0][315.0956,251.8223][315.10922,251.8223][315.10947,283.8915][316.11105,129.4966][316.11792,124.9052][316.13168,157.67][329.10132,97.156][329.11798,73.9389]
[7152] N-(2-hydroxyethyl)iminodiacetic acid 2 [16.659]	1	1	1	1	1	4.77051e+06	1	1	36696740	4326913	2.08564e+06	1	20.0942	93-62-9	[50.09456,368.7366][58.01354,139.7796][58.01707,139.7796][58.03254,212.6345][62.04996,383.2094][62.06181,248.0725][64.08394,22.8674][64.09367,46.959][66.1082,138.9911][66.10983,167.0225][73.01921,984.087][73.02652,999.0][74.03159,134.3602][74.04697,268.7702][74.0508,268.7702][75.01701,117.7215][76.01031,999.0][77.03564,56.6057][77.03877,56.6057][79.04519,20.8529][82.11974,70.2747][90.0562,48.3703…
[2164] Amobarbital 1 [15.992]	1	1	1	12652.9	1	1	1	1	1	1	14916.4	1	34.876	57-43-2	[60.87152,516.1026][136.91551,333.5234][191.91595,999.0][191.92413,999.0][193.93964,469.9521][265.9344,169.3271][282.9771,999.0][282.97928,382.4737][282.98993,999.0][327.90872,243.9166][354.89694,229.6414][354.9544,290.8371]
[206] D (+) galactose 2 [17.662]	1	1	1	1	3.52723e+06	1	1	1	1	1	2.0237e+06	1	21.238	59-23-4	[65.01661,1.1577][73.03323,999.0][81.00362,2.7429][103.03407,303.6893][114.01814,24.3514][118.99944,0.9059][130.0414,37.1235][133.01257,160.8727][134.026,22.0241][143.00871,37.2481][149.02507,70.9367][150.00035,7.6482][157.0389,93.4073][158.03758,24.4969][161.06209,80.1531][169.04985,6.3837][170.02441,4.3196][174.03444,8.4121][175.03625,23.3994][183.00835,0.7354][194.0478,1.0471][198.06656,2.9033…
[42953] diglycerol 2 [15.958]	1	5174423	1	9844368	1	1	1	1	1	349814	18056656	1	22.5185	627-82-7	[52.01221,3.0849][56.00985,2.0059][58.01851,25.8994][59.01224,31.8779][60.00841,9.9571][61.97628,3.9422][62.95347,0.876][67.91032,0.1574][71.01886,8.5966][73.02731,999.0][74.03988,129.9266][76.99348,2.8014][77.02,64.6491][82.01516,12.363][82.01847,12.363][84.99718,45.0164][85.97891,0.6401][97.96709,0.2193][101.00935,152.0143][101.99711,10.8883][103.01572,999.0][103.04301,246.8319][105.04991,204.1…
[6853] fluorene [14.182]	270011	1	1	32117.3	11296.5	1	1	11926.9	1	34329.1	225517	1	31.7228	86-73-7	[56.99558,999.0][57.0383,177.6657][58.03302,126.0895][66.99144,154.9866][67.96542,57.5277][78.02219,908.6331][78.98728,175.0366][80.93418,371.3396][81.94176,339.072][81.95211,239.4016][85.00229,167.7631][85.00615,81.2507][96.76652,999.0][120.88589,52.9916][128.04443,709.2035][141.00623,411.496][142.01833,174.7659][142.02414,174.7659][142.92264,113.7006][149.93645,265.5064][150.13977,260.3333][152…
[262] 2,3-butanediol 1 [6.42]	1	2.49344e+06	8259331	1	2.39666e+06	1	1	1	24381116	1	74336064	2.03393e+06	14.4517	513-85-9	[55.00229,24.4263][57.05328,159.8131][57.99958,30.1941][61.03838,0.0030][63.95271,0.0803][69.04768,102.4191][70.04706,10.777][70.04986,23.6975][73.01707,999.0][73.02731,738.2309][73.03155,964.7191][73.1121,999.0][73.11394,0.0657][74.07722,0.0122][74.9989,588.5483][75.00304,402.3551][75.0135,265.8968][75.02002,127.6973][75.04705,0.0187][76.99918,13.9233][83.02908,1.0E-4][94.82873,0.3614][100.9905,…
[5556] Triazolam [27.243]	1	1	1	1	1	263020	1	1	1	1	15271.3	1	31.4315	28911-01-5	[69.02696,204.7341][72.0107,71.9759][75.00711,999.0][129.86707,65.021][182.90593,73.487][201.8504,54.2282][202.08115,14.3575][237.8769,128.216][237.88683,128.216][262.8584,53.9554][266.9697,999.0][271.18512,9.8912][312.9496,183.072][313.24646,797.0238][314.9646,435.6713][315.21994,44.5595]
[10436] orcinol [12.28]	1	25135.1	182127	164862	157959	288589	1	144677	56449.1	1	462604	1	42.2589	504-15-4	[63.89741,86.0443][83.91445,18.8034][85.96217,22.1377][87.91049,44.009][89.93159,16.4903][91.00941,292.8459][101.92265,32.6354][101.94551,45.3458][102.94965,400.4502][102.95457,400.4502][104.92896,139.1912][105.9955,88.5833][114.97843,85.2318][114.98003,143.4168][116.94839,134.3476][117.96267,46.0256][123.85738,5.9498][133.98444,78.6367][135.02959,543.5344][136.03244,132.2354][136.96457,69.3298][…
[11915] benzoylformic acid 1 [12.733]	1	1	165101	1	1	1	8706.86	1	1	1	2876503	1	18.333	611-73-4	[53.00466,143.2744][56.00798,90.8111][60.90968,813.5386][77.01801,669.2839][81.00138,355.2475][94.00336,15.7706][104.02441,664.496][104.93017,999.0][105.00945,999.0][105.0153,517.6239][108.98238,34.4045][116.02122,110.3801][128.00539,40.9302][144.04846,5.2446][145.07506,129.2141][150.05397,347.0407][150.06189,347.0407][151.0473,999.0][151.09604,444.7378][152.03244,28.9442][152.03885,44.9027][176.…
[4763] Phenobarbital [18.17]	1	1	51106320	1	1	1	1	1	1	1	15265459	1	7.4355	50-06-6	[60.05161,69.9558][69.97289,83.4163][76.06121,0.2664][80.96786,1.3198][100.01711,245.6363][114.03953,38.1536][115.07793,18.2944][117.05621,127.7284][119.0482,127.0115][119.05298,118.203][132.08066,1.7073][135.06732,7.1356][144.10176,19.8451][146.11948,925.5135][146.12097,925.5135][146.12259,925.5135][146.12265,925.5135][146.12312,925.5135][146.12488,999.0][146.1461,999.0][146.1464,999.0][147.0800…
[325] 4-isopropylbenzyl alcohol [11.659]	1	16511712	304304	1	10242940	1	15710865	502881	142485	222307	1.60125e+06	1.00874e+06	39.532	536-60-7	[50.03813,47.4974][54.99359,6.5404][55.01646,36.1401][57.03775,3.4864][57.04061,3.4864][62.02207,2.3011][62.98997,9.0983][63.01864,2.3923][63.94759,58.9363][63.97619,2.4059][63.98017,2.4059][67.02167,1.8421][70.0006,6.8308][73.0312,208.9463][75.01363,39.3968][75.01689,8.3666][75.96053,7.3081][77.01238,9.5873][82.91353,24.2873][83.97889,1.9012][84.10481,14.9655][85.0054,49.86][85.01175,32.9199][85…
[62453] 4-vinylphenol 2 [22.488]	1	1	1	1	1	161857	233677	1	1	681088	544504	437509	36.9802	363-24-6	[57.95754,155.4924][60.97766,127.5107][63.89636,58.2149][71.994,999.0][78.01668,162.9131][87.97648,61.0492][88.9598,733.531][101.94299,70.2635][101.94728,70.2635][102.95614,158.1593][109.8548,13.3995][116.95311,95.0416][118.97734,999.0][129.03062,37.2343][131.91173,87.5081][132.98546,999.0][133.96364,314.5898][133.96576,670.6007][133.9806,114.5525][135.02525,999.0][137.94978,45.6739][142.98993,55…
[444539] cinnamic acid [13.562]	1	1	1	1	1	1	1	1	1	1	10605092	1	13.481	140-10-3	[62.01564,1.4754][85.0258,14.1655][85.03019,14.1655][105.02625,34.0165][118.03383,22.3401][131.03609,34.7446][164.04236,3.6669][176.06587,15.251][191.07266,29.5576][192.077,14.8202][193.06702,8.5922][203.07706,59.5503][205.12776,999.0][207.1165,101.1188][264.11868,1.1957]
[6989] thymol [10.475]	3.864e+06	3.33431e+06	1	17599494	1.16009e+06	942022	3.87332e+06	1	8515382	1	46963224	1.37627e+06	32.1911	89-83-8	[52.02387,4.4548][52.0367,2.4136][53.01805,13.0773][55.01268,46.9013][58.03355,10.439][59.01103,64.0824][60.98188,5.0897][62.99206,9.0613][63.91628,6.3129][69.02061,22.2853][71.04054,4.174][71.94463,4.8907][73.01103,396.0719][73.01186,196.5811][73.01335,632.6187][73.01415,998.6777][73.01817,999.0][73.02274,369.0287][73.02774,999.0][73.03316,81.73][73.05108,835.592][74.01338,12.0311][74.01893,33.7…
[10229] 9-phenanthrenol [19.551]	1	1	1	1	1	33166.8	1	1	1	1	13045.1	1	36.92	484-17-3	[83.80524,183.6676][108.18752,80.3897][113.81567,42.4041][139.86821,94.2634][156.63441,39.2338][164.89343,438.4768][164.90079,438.4768][176.92763,999.0][204.95428,625.7845][212.80112,61.8533][217.16873,9.482][250.89363,223.0209][250.916,999.0][265.9639,421.926][267.03717,459.1356]
[20393] mono(2-ethylhexyl)phthalate [19.512]	1	1	1	1	35650.2	1	1	61333.6	1	42472.7	14909922	5.5772e+06	22.716	4376-20-9	[52.9687,132.8843][60.95082,760.2838][63.83537,92.3725][64.89831,133.3588][73.03468,471.6332][74.03607,64.1639][74.03988,153.9197][84.95622,489.5073][85.0146,15.6223][86.92325,261.7765][87.00108,20.8959][92.00886,1.0594][114.97361,341.7629][115.0015,7.9673][116.99189,18.5676][118.9855,13.2875][123.0211,115.1343][132.96053,413.2655][133.00505,142.1254][133.0079,128.3818][134.01617,106.445][136.015…
[5641] carbamic acid ethyl ester (urethane) [6.361]	1	62309932	1	59998260	117593496	46523892	1	3.6368e+06	1	1	97465392	148606608	7.18271	51-79-6	[50.89328,1.7296][51.84965,1.4234][53.02425,4.6323][53.0265,4.6323][56.02689,20.2465][58.04209,73.7338][59.07699,723.322][60.06249,58.331][61.04613,21.2801][61.04955,32.9092][62.0198,1.4447][69.01447,8.3218][69.98172,96.6303][69.99335,113.0029][70.0002,87.8021][71.03547,25.6281][71.99872,132.3251][72.037,203.031][72.04232,218.6176][73.08133,819.9121][73.08475,467.8872][73.0854,467.8872][73.09142,…
[892] allo-inositol [17.245]	1	1	487665	1	1	1	186767	1	5512977	1	3818301	1	23.0143	87-89-8	[64.99384,6.5581][66.9874,55.7499][66.99012,55.7499][68.01475,4.8612][73.03323,999.0][74.04026,213.5073][83.01479,20.7534][133.00505,103.7519][133.01115,103.8392][133.02312,44.7533][139.95244,2.8761][147.04266,999.0][147.04436,455.8327][148.03981,110.4451][149.03552,47.1866][149.04529,106.3234][153.05165,3.5807][155.00285,11.7396][159.03015,7.3315][160.00838,2.271][176.00217,2.8956][192.07098,249…
[6537496] chlorogenic acid 1 [26.37]	1	1	1	1	1	1	1	1	1	1	332572	1	20.757	327-97-9	[159.06009,999.0][159.06752,153.1187][177.02513,270.5763][213.96628,4.5374][213.97618,4.5374][233.07417,402.8292][235.08347,28.313][239.0444,106.9768][255.0893,415.6271][255.10443,602.9538][263.0602,9.5126][295.10822,166.2817][309.09085,10.7859][329.08087,41.7803][345.1788,621.13][346.1471,135.0796][347.18213,131.1883]
[443586] 3,5-dihydroxyphenylglycine 2 [18.124]	338330	820576	258272	1	241369	42355	174175	12186.9	1	1	606431	1	41.2727	146255-66-5	[51.00369,266.6872][60.98699,357.2749][64.90237,33.5453][66.10314,431.9587][85.96252,120.4399][86.89011,910.7307][87.95219,264.1387][88.93217,598.1394][89.9091,23.0279][95.98087,871.027][102.93685,999.0][102.95129,705.1392][103.85976,492.312][103.92403,217.261][103.94685,122.6196][106.05608,203.8821][106.98617,46.0469][109.95658,19.7595][112.03983,13.7677][115.8335,21.9287][115.9455,375.825][115.…
[6288] L-threonine 2 [11.464]	1	1	1	1	1	1	1	1	1	1	56451484	1	13.509	72-19-5	[74.0835,176.7967][80.04761,0.842][94.09557,0.3574][101.05919,125.6546][107.0001,1.7899][116.06919,23.4979][116.07391,23.4979][117.05621,259.2595][120.0418,7.3777][129.0927,161.9556][147.11113,999.0][147.11415,999.0][147.11629,999.0][151.03917,10.3185][159.06752,12.4615][178.07971,16.3058][178.0871,16.3058][191.08694,10.8804][203.10521,14.3326][206.14249,107.1824][209.11229,3.8409][218.14313,170.…
[446284] eicosapentaenoic acid [24.013]	1	1	1	27122.3	1	1	1	1	1	1	4.02066e+06	1	28.463	10417-94-4	[54.02275,16.2556][103.03955,42.9744][103.04543,42.9774][104.03203,82.5115][117.02184,328.7904][135.00246,14.2347][139.01556,9.0824][139.02156,9.0824][143.02162,73.3232][149.02533,167.0942][150.03502,8.6903][153.04675,12.6526][155.06302,35.4816][159.02614,22.9603][162.04535,7.1137][167.01758,7.7052][192.08559,266.2794][213.03427,3.3625][213.04326,3.3625][214.02141,2.4421][217.11055,955.0834][223.…
[5570] trigonelline [13.039]	1	13863	56992.8	1	19020.8	50068.5	58131.5	1	1	1	83801.2	1	34.7533	535-83-1	[52.06497,675.2393][52.91169,142.9781][86.92177,882.828][87.88401,351.5635][101.95086,117.8908][103.94956,426.4811][116.97535,599.3206][118.93649,999.0][119.96555,422.2367][126.04061,135.6245][126.94641,120.453][127.87885,144.858][127.88473,144.858][131.9526,154.673][136.04033,999.0][138.87532,24.9306][145.90762,37.3041][145.95523,185.9278][152.04791,348.0466][152.05545,348.0466][160.90182,517.79…
[3294434] digalacturonic acid 2 [24.912]	1	1	1	1	68044.5	1	1	1	130906	1	8968843	1	25.7543	5894-59-7	[60.03413,14.4952][69.01719,17.5442][85.00994,20.2125][89.02886,342.9468][104.04135,127.8568][114.91525,69.4487][119.02415,58.038][136.01518,6.273][147.0579,999.0][153.05698,2.9843][159.06009,40.1307][169.01797,360.9633][176.99213,116.5016][177.06401,53.9356][177.0758,53.9356][178.07118,12.9744][186.07784,37.5684][196.0586,8.9227][204.07129,415.0776][204.0748,999.0][206.06639,12.6934][208.10887,2…
[439616] mandelic acid [12.588]	1	1	1	1	1	1	1	1	1	1	15265598	1	12.974	17199-29-0	[54.99505,3.6283][54.99794,3.6283][73.03629,999.0][75.01456,8.9874][87.00926,206.8372][99.01344,163.8612][118.01284,5.5764][119.99378,0.8713][130.03645,12.5732][131.0203,16.9212][148.05432,37.8269][179.05107,174.777][180.03859,20.7598][194.07584,14.025][248.04352,0.3583]
[4114] xanthotoxin 2 [20.715]	1	93911	1	6829858	1	1	1	1	1	1	306517	16658210	33.5585	298-81-7	[57.04833,157.4111][58.03844,26.0001][58.04091,26.0001][59.00383,21.4055][59.99236,12.1812][63.91642,263.6344][67.02825,43.4569][67.03234,76.6016][69.05283,149.9964][76.98911,31.9345][79.02716,14.5143][81.0394,44.8226][91.03362,8.7496][93.03251,13.0989][93.03828,15.9849][94.0171,2.5911][98.04435,40.8409][101.00303,14.1744][104.99895,16.1566][106.03997,1.8059][112.07218,13.1308][112.07742,17.9786]…
[12647] L-homoserine 1 [11.141]	1	1	151859904	72386696	1	1	45180248	1	24741880	1	51221976	1	7.3936	672-15-1	[56.01923,17.4054][56.02282,34.1148][59.07417,772.5663][59.08054,999.0][60.05241,45.2349][60.07564,1.227][61.05282,32.268][65.00684,3.0058][69.98509,94.7803][69.99023,1.6725][70.018,94.1091][72.02993,200.9621][72.04526,290.9524][72.05082,228.0262][73.11386,875.0474][74.0644,91.5327][74.08015,109.3396][75.07067,134.5488][76.0886,8.4844][84.00988,0.2687][86.09576,579.7978][86.09656,579.7978][88.060…
[5280370] squalene [25.251]	1	1	1	1	1	1	1	965778	1	1	1.0033e+06	1	28.618	111-02-4	[65.00656,9.6251][65.97517,4.598][69.05074,999.0][69.05099,999.0][95.05452,117.6408][97.05425,12.864][106.0167,8.9691][107.04055,64.1851][107.04417,52.5673][108.06963,15.0885][109.06489,73.8688][109.07589,72.2277][119.05437,29.3306][123.08657,65.322][134.06737,17.4118][136.08653,96.5316][137.09312,103.2778][137.10304,87.1138][173.07996,2.5514][189.11337,11.6003][193.04408,5.1432][203.1451,12.4593…
[11005] myristic acid [16.887]	1	1	1	1	1	388495	1	8070419	1	1	1.71452e+06	1	20.3137	544-63-8	[57.05456,272.5687][59.99373,8.5558][67.01228,122.0745][67.02023,36.9931][74.01338,46.733][74.02666,99.5509][75.00323,363.8626][75.00711,364.9628][75.00969,755.5551][75.01456,95.9923][81.02067,73.4497][83.03145,137.1122][89.99524,4.6838][91.02789,7.2961][95.06566,62.8488][97.04398,35.3111][97.04881,114.2616][110.07229,2.6009][111.06745,16.651][115.99973,156.1277][117.00937,656.7461][117.01476,999…
[49] 3-methyl-2-oxobutanoic acid 1 [7.562]	1	1	1	1	310386	1	1	1	1	3239161	3.97883e+06	30729820	11.345	3715-29-5	[50.99356,5.8784][55.01389,3.1763][58.01113,173.7488][58.99953,406.9041][69.00358,105.079][69.03625,62.3538][72.02545,94.2543][73.02652,999.0][73.03323,999.0][73.08627,184.8706][73.08877,999.0][83.0513,586.219][84.05405,75.6553][85.02982,80.8151][89.00842,999.0][89.0161,996.0641][89.02036,32.9176][89.03287,89.2789][94.01249,0.9449][95.00298,2.7871][97.00674,21.5898][97.02148,37.9776][99.03082,110…
[791] DL-isoleucine 1 [8.576]	1	1	297641952	90286048	157230400	118437016	206446064	1	82663408	71192360	165554560	169989584	7.279	443-79-8	[55.04709,16.6649][55.06173,8.1339][56.04528,13.4274][57.19039,6.0933][58.03835,76.8544][58.05614,35.6276][59.07485,835.9743][59.08445,20.3509][59.08866,488.8275][59.09165,156.7717][60.05741,74.9208][60.08361,72.6526][60.08791,38.9626][60.08888,71.1193][61.04661,39.7879][61.07187,38.6977][61.07243,38.2759][68.02821,2.0042][69.99023,102.2529][70.01955,104.1404][71.03749,16.5949][72.04884,245.5396]…
[26879] levamisole [18.583]	1	1	1	1	1	106353	1	1	1	1	1.19959e+06	1	12.0505	14769-73-4	[86.05505,91.6998][101.01361,978.8865][102.00597,146.8817][102.01066,146.8817][148.01945,339.6288][159.01895,80.4282][163.02258,110.9554][175.0508,555.1134][190.06653,60.012][190.07417,61.279][191.05698,561.3878][194.03453,9.5251][203.06856,454.112][204.07043,999.0][204.07549,999.0][207.08826,750.0583][208.08818,103.5043][293.127,115.1864]
[244] benzyl alcohol [8.264]	1	89574.6	1	1	1	1	1	1	1	1	534315	178197	43.007	100-51-6	[50.98963,72.8794][90.99878,291.9598][91.00488,999.0][91.03156,330.6108][95.97203,999.0][101.97293,33.8067][103.92407,38.3498][103.94274,63.9117][106.95423,174.1903][106.96674,68.0794][115.911,32.3925][116.9859,129.2018][117.90813,152.9558][120.95854,80.909][120.98595,61.6995][130.9903,100.4141][135.03798,999.0][145.0074,17.4067][149.93079,73.0563][160.89111,437.1246][160.89763,437.1246][164.9715…
[7911] malonamide 3 [12.993]	1	1	1	1	1	1	1	1	1	1	2487940	1	10.862	108-13-4	[86.04256,27.1556][116.06416,999.0][119.98872,6.2961][130.99706,33.4892][131.98389,9.412][147.02985,409.1309][147.03749,528.5167][204.07549,6.5972]
[448388] D-allose 1 [17.278]	1	1	1	70448.2	1	1	1	1	1	1	70603856	1	21.165	579-36-2	[103.06688,89.5869][105.07419,62.1474][108.02223,0.133][111.04361,0.0138][112.04561,1.147][115.04605,0.131][118.04745,6.5107][144.00227,62.1052][147.0833,232.2198][149.06444,86.3113][150.06862,2.6972][152.06139,0.0399][157.07399,129.6173][158.05739,29.2607][160.05873,802.5074][162.0753,8.874][163.08415,9.5724][166.04254,0.0035][168.06445,0.5532][170.07898,0.9857][180.06902,0.5988][182.07933,0.429…
[1101] L- sorbose 2 [17.235]	1	1	1	1	1	1	27088.9	1	1	1	42965168	1	20.9925	3615-56-3	[58.04137,9.8721][71.93126,95.2577][73.09634,999.0][73.09753,999.0][74.06564,131.6662][103.01403,999.0][103.07513,870.1899][104.06313,94.0466][107.04993,1.0094][110.06184,1.4587][113.02814,12.4832][113.03302,8.9839][114.02763,12.5911][118.04745,13.3993][129.03746,51.6421][134.03954,14.0633][148.06781,69.3334][153.03827,0.8707][156.06113,6.1405][174.07071,9.9442][175.0508,16.1723][176.04636,3.2998…
[24749] D-glucose 1 [17.426]	1	1	1	1	1	1	1	1	1	1	4.70279e+06	1	21.11	59-23-4	[70.02312,15.9191][75.02103,308.4083][82.02882,18.0094][83.01859,18.1652][89.02036,184.3132][105.04671,116.3857][118.01284,43.1474][127.02422,16.9748][143.02162,58.2181][148.03807,223.503][160.05412,999.0][165.0463,5.8402][201.06055,28.9953][207.08826,157.7005][217.09523,549.6053][217.10574,553.8298][229.08717,126.7744][232.09456,18.7601][233.1024,31.3021][242.0588,4.3053][262.11414,28.0347][263.…
[99289] L-allothreonine 2 [16.365]	839215	1	1	1	1	14594386	212618496	1	4171904	386348	3.03329e+06	1	23.6147	28954-12-3	[52.00394,4.1968][54.98292,8.8052][59.07919,92.2585][59.97978,39.6261][60.98952,65.4004][67.01812,0.1221][68.99894,6.8691][72.05273,28.1921][73.02045,999.0][73.03198,999.0][74.01381,37.4224][74.01692,39.3309][74.99303,177.5654][75.01371,115.0891][75.01762,130.317][76.014,17.2249][77.00738,524.2625][77.01653,86.0618][78.99899,27.1249][84.02209,1.9949][84.02567,1.9949][86.98248,141.7685][88.05635,1…
[5146] 2-hydroxybenzyl alcohol [12.068]	1	336579	1	40162.9	1	1	1	1	1	1	823404	517181	41.0615	90-01-7	[59.04029,153.3697][71.9753,34.8712][74.00938,228.8378][91.98026,27.6333][103.95161,46.7055][106.95892,45.2543][117.98413,33.1925][121.95899,16.3745][121.96417,10.3161][131.97852,25.543][132.99287,694.7574][133.97253,30.9047][133.97891,109.217][136.03918,134.0979][144.98576,33.4379][146.96725,999.0][149.01779,249.1645][149.96562,52.044][153.03238,29.3492][160.93262,81.3561][161.92903,31.7721][162…
[1004] phosphoric acid [9.966]	1	1	1	7.10893e+06	9451929	10298189	280518	1	45879	1	4961333	3.48604e+06	13.4789	7664-38-2	[52.98637,16.5456][57.02731,14.6728][58.01262,180.8136][61.01222,21.0215][73.02582,999.0][87.00717,15.3766][90.9939,7.7652][104.99165,19.3548][106.96614,46.9545][108.96161,4.5333][108.96931,1.9633][114.97882,199.4616][114.98562,60.474][114.98779,28.6869][118.99101,31.4148][119.9894,6.2573][119.99599,6.2573][119.9996,7.0853][120.97569,22.7182][127.05016,757.5846][129.03168,38.4738][129.06207,113.8…
[66868] porphine 1 [10.77]	1	1	1	1	1	1	1	1	1	1	1.55147e+06	1	6.961	681295-24-9	[64.94157,10.7115][68.9687,357.6203][75.00703,393.1391][77.00249,999.0][77.00655,997.4918][96.97072,57.174][127.01245,26.4764][134.02647,781.6151][184.02249,375.8673][185.01323,63.5371][185.99452,47.3727][282.03696,205.5705]
[5460673] D-saccharic acid [18.614]	1	1	1	1	58491.6	1	56354.2	1	1	1	438784	1	22.354	87-73-0	[91.90299,20.9862][142.99983,235.9603][189.0509,380.4292][277.09793,94.2999][278.05035,21.9038][292.09973,526.2339][292.11465,221.5213][292.14218,558.5051][293.11078,163.9474][293.1504,158.5218][293.16226,158.5218][294.11053,74.8957][294.1224,74.2711][294.12402,74.8957][306.0752,24.2745][308.06232,9.5877][333.12704,999.0][333.13004,999.0][333.1309,999.0][334.1137,290.3134][334.12845,184.9951][334…
[240] benzaldehyde [7.616]	399538	509424	116046	543607	120666	335463	175429	1	1	1	11040956	861918	27.2412	100-52-7	[51.00011,79.4541][51.00147,143.8173][51.00369,143.8173][52.90265,16.1129][53.98941,23.7928][56.17371,228.7747][57.94818,57.7625][58.01284,47.1603][63.87766,5.8858][63.88101,5.8858][66.09797,226.8151][74.98982,579.9715][76.97796,147.7957][76.99081,999.0][76.99419,999.0][77.02,999.0][77.02122,291.823][77.02225,161.5249][77.02457,291.823][77.1227,999.0][78.02219,361.5408][78.02696,324.6298][78.0591…
[3661] hyoscyamine (atropine) [21.001]	1	1	1	1	1	1	1	1	1	1	32771.7	1	26.155	101-31-5	[64.96906,101.3083][83.03774,999.0][93.93941,155.9865][124.06036,229.9867][124.06547,229.9867][166.12949,127.4431][201.92587,40.3818]
[74840] N- carbobenzoxy-L-leucine 3 [23.649]	1	1	11018.7	1	1	1	1	1	1	1	132750	1	31.086	2018-66-8	[90.95564,999.0][91.0,972.2407][126.0,784.3859][126.16422,113.7381][145.0,999.0][151.95001,144.4128][175.8864,284.3693][176.0,513.7372][181.85814,44.3227][236.0,45.9169][283.8792,75.5699]
[92817] D-(+)-melezitose [29.952]	1	1	1	1	1	1	1	1	1	1	3.87124e+06	1	28.477	10030-67-8	[57.01386,10.3296][69.00997,37.8175][69.0129,37.8175][73.03629,321.9406][88.01883,6.5123][104.04574,55.2566][119.01137,11.0218][133.0266,45.0796][147.04897,36.4196][156.0522,15.2275][157.04312,9.8084][163.0589,25.2256][170.04112,142.8094][199.04791,34.4183][202.07669,2.4259][209.0593,6.9582][209.06773,6.9582][228.09622,0.3366][231.09422,140.5987][241.08073,24.8024][241.09193,15.116][244.1027,9.16…
[18950] D-mannose 2 [17.435]	1	1	32161	1	1	1	1	1	1	1	29488378	1	21.2535	87-78-5	[74.04897,201.1862][102.03627,22.1769][103.05001,204.4478][105.04671,62.1492][129.04358,54.7572][129.05049,54.7572][130.05424,11.6233][134.03381,28.4478][134.03954,28.4478][151.0226,9.7786][156.03792,4.5109][160.02692,576.1988][160.07033,999.0][178.06406,5.5349][182.04475,3.9569][200.05324,1.9961][203.07706,21.2529][205.0733,999.0][206.07326,201.8768][206.11133,254.7218][207.1045,129.1354][209.05…
[638014] beta-ionone 1 [13.529]	1	1	1	1	1	1	1	1	704077	1	589072	1	21.1855	14901-07-6	[79.99684,27.1864][112.00784,18.9723][112.01272,18.9723][118.00127,185.6499][122.01293,11.3832][157.03189,539.3359][160.04128,999.0][160.05412,999.0][190.05927,307.7214][206.089,891.4953][206.10895,318.2404][207.06503,254.3746][213.05261,24.747][213.0627,24.747][216.0581,44.8788][217.10107,907.8116][229.09808,152.1907][234.07416,22.5169][234.08397,22.5169][244.0807,5.0087][270.10233,8.6497][274.0…
[521171] 3,4',5,6,7-Pentamethoxyflavone [27.459]	1	1	9477.57	123867	6210.09	1	1	58205	1	1	515856	1	20.3146	4472-73-5	[81.98867,84.5115][83.02344,60.3463][90.99091,207.3059][99.89774,23.3381][127.93326,34.6269][151.02141,168.6025][160.99007,51.6556][164.01732,4.7709][169.0952,22.7982][191.04507,240.808][201.07939,50.8589][207.9111,783.7034][213.04187,18.8578][227.01479,22.0224][235.00299,231.9318][238.02249,6.5397][241.07094,13.0184][245.01285,286.513][248.88054,8.138][250.04799,408.6766][251.09273,28.0891][251.…
[6262] L-ornithine 2 [16.632]	1	1	1	1	1	1	1	1	1	1	1536468	1	20.174	70-26-8	[142.07634,999.0][143.07632,21.0571][174.08643,32.5824][175.0847,23.1643][200.08391,14.9117][200.09264,14.9117][258.1189,1.5467][307.0952,2.7012][403.2154,1.0447][404.1539,0.5936][422.24768,0.4623][435.08554,0.447]
[10467] arachidic acid [22.367]	1	1	1	1	1	1	1	1	1	1	190352	1	25.685	506-30-9	[57.058,831.1011][97.04721,336.6928][117.00937,999.0][129.0058,834.1331][326.28082,6.0024][326.29855,6.0024][369.30786,324.8749]
[150923] 3-methyloxyindole 1 [12.949]	1	1	1	1	1	1	29737526	1	1	1	11577015	1	10.026	1504-06-9	[52.90631,56.4938][54.99505,112.3233][54.99794,112.3233][55.9943,211.41][57.02772,180.224][57.03006,180.224][57.99734,366.3447][58.00003,366.3447][59.08996,999.0][60.00841,270.5014][72.00219,517.1624][75.07209,11.2379][86.00173,164.4665][91.05794,19.0988][105.04369,14.4102][113.0527,54.6928][118.01284,84.2962][119.99378,22.5908][123.00184,0.388][132.01141,659.0047][132.07903,42.916][140.99182,20.…
[8215] behenic acid [23.897]	1	7.28393e+06	7.74485e+06	4.0108e+06	14631502	3.73269e+06	1	1	1	1	3.14453e+06	1	23.7357	112-85-6	[55.03709,660.9813][58.02494,24.57][59.99103,6.9606][61.99318,3.4325][65.05521,7.1032][67.02795,47.7696][67.03078,47.7696][70.05343,31.4709][72.02412,90.9449][72.02744,90.9449][73.02278,998.9678][73.02582,999.0][73.03601,948.6315][74.02496,95.208][74.02533,98.3266][74.02586,39.4604][74.03125,104.8017][74.03246,171.6655][75.00463,922.208][75.00642,709.5961][75.00897,687.8969][75.01155,268.918][76.…
[69505] Antiarol [14.156]	1	1	1	1	1	1	1	1	1	1	142811	1	14.355	642-71-7	[85.98592,179.8165][125.99895,319.8367][126.00471,288.277][225.0117,43.271][232.07996,17.7579][242.0868,721.5969][256.096,999.0][257.08597,194.0432]
[785] benzoquinone [11.7]	1	1	1	1	1	1	1	1	1	1	399375	1	42.941	123-31-9	[61.93198,32.3226][96.77054,459.3175][107.95023,34.0388][148.98839,999.0][158.86655,124.5618][179.97064,114.4416][191.97012,460.5325][210.99365,226.9526][238.97174,279.6557][239.97853,105.0238][254.00601,372.514][255.97678,125.6792][272.02325,20.7846][276.91342,9.0322][292.97928,17.22][297.01877,44.5455][334.04153,6.0794][356.07672,133.8921][384.02634,10.7914][391.95474,10.8781]
[892] myo-inositol [19.354]	1	1	1	1	1	1	1	1	1	1	614381	1	23.024	87-89-8	[266.1063,81.248][267.08237,44.0708][267.09384,44.5016][305.1335,999.0][306.14035,285.5203][307.14325,151.9903][318.16016,505.4495][345.13742,0.0715][434.17062,8.3066][441.143,0.2529]
[] L-Ascorbic Acid-13C6 2 [17.144]	557418	1	10412728	1	19302	2.53545e+06	505340	1	1	517334	601630	1	31.8463	0-00-0	[50.93398,396.4662][50.93671,396.4662][53.98931,14.3532][53.98933,4.8118][57.0079,26.5299][60.02434,40.9806][62.01751,0.7786][62.0202,0.7786][62.94778,0.0736][65.00075,23.3757][66.00525,6.8214][69.00969,87.8662][73.01186,999.0][73.01252,999.0][73.01415,999.0][73.02315,999.0][73.02652,999.0][73.02853,999.0][74.04562,91.0605][75.01637,78.7947][80.01373,3.9737][83.02185,22.7561][83.99305,3.1833][84.…
[65553] tetrahydrocorticosterone 4 [27.497]	1.04216e+06	1	1	1	1	1	1	1	1	1	17360270	1	25.561	68-42-8	[60.97978,64.7218][73.01186,999.0][73.01697,623.3439][73.16182,999.0][75.17239,112.1113][79.1094,30.854][91.01444,169.0568][102.96111,183.0172][102.9653,183.0172][103.93764,46.7698][103.94193,46.7698][106.99052,22.4485][108.9866,7.4852][111.00436,7.251][115.96824,23.1611][122.1992,0.7205][126.91124,13.1033][134.15134,242.0189][136.107,19.4005][143.07632,10.6971][151.17201,0.7576][155.04558,20.692…
[74318] 9-hydroxyfluorene [16.564]	1	32767.9	1	14392.9	10445	233796	177522	51530.8	158354	133194	14662.7	1	40.9013	1689-64-1	[50.03249,49.6806][51.04133,720.5754][51.923,148.2526][87.97264,202.4166][88.95481,612.8182][88.95655,511.5384][91.02966,999.0][91.91914,300.5895][95.97951,999.0][96.82571,999.0][99.87125,164.5937][102.96504,988.9503][103.91413,237.6942][110.95288,73.5098][115.95802,109.7337][116.97312,435.2565][116.97783,435.2565][125.93938,31.1323][126.89794,62.4435][131.92847,182.5925][140.93535,20.946][142.88…
[445070] trans-trans-farnesol [16.431]	1	1	1	1	1	1	1	1	1	1	17787132	1	6.092	106-28-5	[57.21359,56.4138][65.12522,7.2026][69.11452,285.1401][70.12253,62.2885][73.16887,999.0][102.1301,3.2329][107.08517,173.4222][119.13965,3.5641][127.17065,10.4749][127.17632,10.4749][143.07632,0.1537][167.1687,0.2015][202.16437,1.3897][202.17264,1.3897]
[5984] fructose 1 [17.18]	1	23530.6	1	582138	14792811	1	1	1	4.81802e+06	1	97677912	1	20.9406	57-48-7	[59.06405,14.8911][72.02744,23.3411][72.03041,23.4202][72.09943,10.9835][72.10269,10.9835][74.03098,5.2327][76.06621,6.7725][83.99361,39.7983][84.0144,27.6257][85.993,2.7895][91.00476,4.9667][98.02135,2.6239][102.01907,9.5685][102.09338,3.9148][103.02209,999.0][103.02221,417.0119][103.02773,999.0][104.03625,91.8401][104.04092,91.8401][105.0164,45.4274][105.02771,49.1002][117.01513,44.5596][124.01…
[111] 3-ureidopropionate 1 [14.091]	1	1	1.41948e+06	342799	1	1	1	1	1	1	453569	1	23.3573	462-88-4	[65.00597,10.9428][74.99933,999.0][74.99995,999.0][75.00359,999.0][82.05923,122.6171][93.036,58.0329][93.04005,58.0329][109.06489,91.7641][110.03762,92.0231][110.0432,92.0231][129.00333,543.407][129.0058,562.2602][129.01302,169.8421][129.02184,558.5299][133.05289,122.32][140.14494,2.2429][140.15424,2.2429][153.05067,2.5199][171.07259,22.6952][173.06157,8.0848][187.04486,28.9468][187.08403,26.5386…
[69362] beta-hydroxyisovalerate [9.084]	1	1	2.25995e+06	2.91295e+06	1	2.44163e+06	32924904	1	1.83629e+06	1	16452733	1.33895e+06	7.92343	625-08-1	[58.01532,451.4839][58.99684,67.8927][61.02815,21.7431][62.9889,31.3563][75.00642,132.6351][75.01056,308.5484][76.03352,9.6715][76.06369,1.3067][77.00282,539.223][77.02117,7.494][77.99384,338.7076][78.00835,67.6633][78.00976,59.3679][80.96987,29.9423][80.98254,109.7164][80.98607,18.5404][80.98976,18.5404][85.98949,6.4009][86.10081,999.0][86.1014,999.0][86.10259,999.0][86.10319,999.0][87.96069,2.9…
[5281] stearic acid [20.675]	1	1	1	13324691	10998585	1.89682e+06	1	3.77517e+06	16258361	10705191	8670499	27381566	24.0402	57-11-4	[51.04452,2.6154][55.03109,230.3938][56.03953,50.2124][56.04189,102.0238][56.05183,105.9194][56.05431,95.8454][56.0581,49.2893][56.06047,49.2893][57.06361,332.1497][59.0062,41.5331][59.9903,13.7645][60.99754,36.7422][61.98056,2.6811][61.98986,0.9129][63.00832,1.9653][63.01096,1.9653][65.0504,5.3936][65.98792,3.0842][68.03771,29.7564][68.04418,14.4206][70.04277,55.4925][71.06026,30.7911][71.06434,…
[445639] oleic acid [20.504]	1	1	1	1	1	1	1	1	1	1	129118	1	23.886	112-80-1	[97.05375,251.6241][117.00937,327.1737][129.0058,999.0][185.07265,90.1848][185.08006,90.1848][188.00098,24.8321][188.00919,24.8321][213.07706,28.9238][220.16397,23.0974][222.20734,78.3651][264.23114,57.862][264.24313,57.862][297.21088,7.4337][339.257,244.1849][340.25626,60.1633][355.23904,11.1002]
[7222] benzothiazole [9.574]	1	1	188130	4561.85	1	1	31380	1	1	1	5777602	3.01696e+06	17.943	95-16-9	[62.87486,467.1844][63.12262,110.4318][63.12448,999.0][65.13702,100.8349][68.91944,73.0024][69.12267,999.0][81.95123,90.0118][82.92772,71.1717][84.19612,24.6304][89.86938,571.52][90.19427,32.2025][97.10581,25.0116][107.90128,441.0339][108.08049,82.5244][108.12337,42.361][108.12908,219.2805][113.07762,1.6289][114.15166,124.997][118.12856,83.3676][124.90047,79.5103][126.21623,42.1938][134.93811,999…
[1647] 3-aminopropionitrile 1 [6.478]	1	1	34217356	58008312	1	75405632	1	1	1	1	39100344	1	7.3025	151-18-8	[53.01094,1.7942][53.01334,1.7942][57.10348,0.0164][59.07881,841.8037][59.08138,841.8037][59.09198,873.7095][60.07876,132.0552][61.05708,35.0118][62.06941,2.5831][70.00803,192.3428][71.03923,31.1491][71.04179,55.1728][72.05399,270.243][72.06625,462.1284][73.09142,852.043][73.10374,966.3451][74.07864,32.1638][74.08841,7.9062][76.04673,8.6536][78.03994,0.1318][86.09129,999.0][86.09161,999.0][86.105…
[8871] 2-hydroxypyridine [6.519]	1	1	2.10159e+06	1	1	838700	1	27431.3	1	1	268565	1	9.3785	142-08-5	[52.00116,63.258][52.99458,6.8969][52.997,6.8969][64.99393,8.5056][64.99656,8.5056][68.95551,21.0338][75.96817,11.1563][77.93793,295.3782][78.00687,25.5943][78.00786,82.3307][79.03036,31.5351][99.07982,56.2856][122.99102,8.6376][123.98176,4.6573][135.99402,32.3439][136.98792,7.038][152.01295,999.0][152.01819,999.0][152.02554,999.0][152.03192,999.0][153.02548,132.7642][153.03073,141.8928][153.0367…
[45] tartronic acid [11.523]	1	1	1	1	1	1	1	1	1	1	1.17355e+06	1	14.288	80-69-3	[59.99615,108.8248][62.98032,43.127][102.02066,408.9806][104.02441,127.444][119.97839,51.7072][123.94177,3.357][133.00505,736.4672][133.01115,491.2308][134.01909,999.0][186.0317,76.1695][200.04263,23.3931][227.0718,62.9263][287.0658,22.9894][292.1291,443.5658][293.11423,133.8778][293.127,133.8778][294.12402,57.3438][300.0971,9.7929][300.10925,9.7929][304.93146,0.8033][308.10098,17.7961][309.11093…
[6781] diethyl phthalate [14.035]	100817	1	108467	1	312562	3.40051e+06	1	12158.5	147078	277558	13715270	7.50322e+06	32.6763	84-66-2	[53.03045,29.0901][53.03354,29.0901][55.04778,83.5651][56.04947,139.8754][56.98152,177.1082][57.02727,13.3377][57.02971,13.3377][62.06691,261.6716][65.0527,211.033][65.08864,24.0034][69.90482,42.6143][70.00475,999.0][70.0706,24.4543][71.07249,43.3729][75.0263,595.9959][75.02959,595.9959][76.01654,999.0][77.03883,445.7265][82.11867,34.8433][88.90832,482.8417][88.91197,482.8417][91.97567,29.7][92.0…
[443651] petunidin-3-glucoside 2 [34.412]	1	1	1	1	1	1	1	1	1	1	247781	1	39.093	6988-81-4	[73.01252,999.0][229.02336,9.9698][305.0166,6.6347][321.07446,3.1105][327.9343,8.9481][361.18414,81.021][416.76022,1.0782][429.02313,5.0502]
[3744] indolepropionic acid [19.196]	1	1	1	1	1	1	1	1	1	1	6.7289e+06	1	20.993	830-96-6	[84.03379,301.6259][114.02763,14.9794][129.03746,61.4374][134.03954,16.7308][176.04636,3.9257][178.06406,1.2174][200.08391,85.0682][203.0937,999.0][203.10521,17.7366][218.11745,162.7182][227.10114,0.7298][237.10574,7.1396][254.1035,22.8266][272.12033,28.4472][290.12445,1.0766][293.1504,184.9904][304.16223,26.9687][311.173,2.6154][333.21027,643.6489][347.20816,4.7379][359.18735,0.8257][367.2347,0.…
[96] acetoacetate 1 [7.603]	564877	1	5814517	1	1	1	1	1	65170596	476243	14699295	1	14.7278	141-97-9	[51.00574,5.3844][53.01805,5.214][53.02018,5.214][54.02826,7.3108][55.01897,114.8554][55.03781,235.4878][55.17026,60.0487][56.04586,75.6827][56.14052,54.1037][63.12262,42.1665][67.02238,12.8508][73.02045,999.0][73.04016,999.0][73.11889,921.7665][73.17485,999.0][74.14402,147.0093][74.99303,193.6799][74.99559,999.0][76.99846,94.6985][77.05795,6.9459][79.06281,0.7106][79.06606,0.7106][80.97079,67.61…
[122121] phytosphingosine 2 [23.812]	1	110207	200216	1	1.09194e+06	1	1	1	1	1	8268537	1	15.1457	554-62-1	[57.01386,5.1071][62.98064,69.6662][69.00997,10.9351][69.0129,10.9351][73.03323,577.4405][88.01883,4.4311][104.04574,8.7415][105.04671,8.1316][110.93716,6.7267][123.79617,0.5156][123.80317,0.5156][126.0414,64.162][136.97995,291.1042][137.98007,333.8183][147.03915,999.0][147.04533,999.0][148.02034,419.5501][148.03807,302.402][149.03508,46.1631][154.99529,116.5174][156.0522,1.4472][163.0589,12.5753…
[219984] 1,5-anhydro-D-sorbitol [16.967]	1	1	1	1	1	1	635111	1	1	1	11775926	1	17.16	154-58-5	[59.02728,59.6808][88.01883,12.962][93.99073,1.3099][95.85693,5.1626][108.0652,0.4889][110.0507,0.4285][110.05624,1.3078][115.99898,61.7167][117.03029,186.0065][124.05295,1.1242][142.06273,11.1726][147.0332,999.0][159.0592,11.6099][163.05022,27.9875][168.05179,2.9963][175.0341,70.055][178.03568,12.597][179.02486,10.3397][184.06548,1.578][191.0536,88.3707][191.06349,88.3707][191.07266,74.2932][203…
[6057] tyrosine 1 [17.354]	1	1	1	1	1	1	1	1	1	1	449245	1	43.15	60-18-4	[87.95248,107.3874][147.02985,52.1854][153.06575,74.719][163.9373,54.7238][178.99759,307.513][179.97789,82.0628][208.0177,999.0][211.9821,20.6664][214.91594,8.7212][214.92636,8.7212][232.97487,3.0613][232.98798,6.8987][270.03033,33.749][315.99103,24.0467][355.0544,165.9226][358.0028,13.6564][374.9347,9.7981][406.04764,42.0311][408.9534,1.2571][416.0328,10.8186][503.91818,4.4492]
[970] oxalacetic acid [12.45]	1	1	1	1	1	1	1	1	959117	1	9714022	57599420	11.9497	328-42-7	[55.04303,20.3646][64.90764,0.9566][65.97459,1.5387][72.05421,816.8748][73.01295,999.0][73.09931,954.7896][74.0618,247.1043][76.00026,9.933][79.01582,71.8162][87.06347,401.9805][88.05554,98.4377][89.04415,166.297][89.06118,999.0][90.9735,16.0993][91.03999,14.8996][101.9733,11.3846][131.08025,61.6492][133.06279,187.1207][138.01534,1.0393][140.03413,3.1466][142.04895,20.188][142.05511,20.188][147.0…
[3393] Flurazepam [25.225]	1	38642416	28196864	1	1	1	42996288	1.2235e+06	1	9778055	7853620	59107504	7.10014	17617-23-1	[51.99153,9.7578][51.9942,9.7578][52.98499,3.6214][53.98082,2.0984][54.0175,5.3493][56.04663,21.3002][57.99527,62.1934][58.0555,59.2179][62.08467,2.9326][62.08807,2.9326][69.03481,8.4922][71.04366,14.3664][72.05666,121.1627][72.06724,236.6728][73.02133,45.4947][74.09512,103.0194][76.07658,9.381][76.08051,19.9757][77.06956,2.1925][80.99167,1.3423][81.99297,3.2079][82.00643,1.7418][82.00845,3.2594]…
[979] 4-hydroxyphenylpyruvic acid 1 [16.939]	1	1	1	841715	1	1	1	1	1	1	121401624	1	10.0535	156-39-8	[59.06699,161.3001][62.04115,3.1246][63.02644,2.1374][71.0648,21.9026][73.02278,999.0][73.1246,999.0][73.12518,999.0][73.12525,999.0][73.12541,999.0][73.12549,999.0][74.0835,61.4157][78.05231,1.2198][86.96384,17.6656][88.0626,47.5737][102.05906,54.725][104.95732,7.4701][110.0432,1.9197][113.02814,5.727][115.03185,11.4668][131.04306,133.9388][133.0466,248.2007][133.05264,81.6366][145.08147,3.0061]…
[5460005] 2-deoxy-D-ribose 1 [13.816]	1	1	1	1	1	1	1	1	1	1	2.71864e+06	1	21.231	533-67-5	[76.00614,16.3986][83.98153,15.5198][89.0166,201.8265][89.02036,201.8265][106.03378,8.4138][118.99434,19.8344][118.99944,19.8272][134.00699,44.575][135.00246,16.5274][143.00313,111.3831][147.03749,999.0][155.02292,13.5302][159.04047,37.0982][165.02353,10.5223][170.03125,16.6656][174.07906,78.8409][175.04315,94.5826][185.0231,9.9111][194.02618,3.0188][198.05063,8.2756][212.05093,16.5069][227.0718,…
[18407] 4-acetylbutyric acid 2 [10.806]	1	1	1	1	1	1	1	1	1	1	13971430	1	7.662	13022-85-0	[61.06122,106.9059][75.05858,362.9392][76.05094,24.6773][84.01878,44.3582][89.06315,999.0][100.02222,847.57][100.02632,847.57][106.0463,3.952]
[7427] D-(+) trehalose [24.752]	1	1	1	1	1	1	1	1	2.78653e+06	1	1.41809e+06	1	28.479	6138-23-4	[68.02471,10.281][69.02256,46.0697][104.02697,48.7817][109.03671,17.3296][109.04158,17.4876][117.01945,63.6857][142.01619,14.4198][143.00949,86.9994][145.02475,7.7146][147.029,677.0615][147.03749,999.0][155.04565,48.5658][160.05412,280.868][161.05052,61.2084][167.99367,2.6147][168.00198,2.6207][189.04858,106.4568][189.05827,106.4059][191.05698,400.3732][191.06499,399.4974][191.08145,999.0][193.06…
[C9] Methyl Pelargonate [9.248]	1	1	1	1	1	1	21165.5	1	1	1	12849092	1	20.9585	1731-84-6	[58.05622,199.8394][71.04967,86.9597][74.06069,999.0][74.08916,314.9431][86.91453,655.4329][86.91805,655.4329][87.07846,999.0][108.90643,158.6823][117.0872,323.6686][120.05727,72.1547][123.05735,1.6741][134.07881,35.9987][144.0863,81.9119][177.88817,375.5268][266.95,769.664][341.91214,134.0353][341.9259,134.0353]
[439227] pipecolic acid 2 [11.22]	1	146499	1	1	1	1	1	1	1	889800	2.62093e+06	1	13.5837	535-75-1	[53.99855,3.8599][79.03397,63.7691][83.01479,8.9447][97.9733,37.5341][117.99912,5.9451][119.95489,2.9329][140.06584,25.793][141.0562,6.3037][141.06244,6.3037][148.02374,18.6898][155.07715,6.1268][156.05487,999.0][156.06113,999.0][156.0889,999.0][157.06647,177.1603][157.10768,544.974][158.04529,6.2502][158.08269,99.574][170.00996,0.5603][228.14984,3.3508][230.0449,67.6924][230.08223,59.6662][231.0…
[1183] vanillin [14.707]	746288	1	90319.1	181557	156272	327177	231099	1	104630	54275.4	685694	328002	43.845	121-33-5	[50.99345,53.7602][51.00392,74.1028][57.95676,37.0187][59.02106,207.2765][60.9561,72.1002][61.90313,12.9727][69.89622,17.3779][74.00944,283.2725][74.02085,113.6247][78.02492,60.1758][80.96022,104.3164][82.03033,119.1417][82.92262,33.1189][83.94719,26.0862][87.92854,43.0156][91.01434,174.5651][91.02271,185.8995][91.0276,657.2057][91.96848,35.6122][92.071,16.4716][95.97762,803.7377][95.98428,999.0]…
[92817] melezitose [29.884]	1	1	1	1	1	1	1	1	1	1	6.12866e+06	1	28.486	10030-67-8	[53.00466,2.9514][72.03473,13.5727][73.03323,999.0][105.04671,1.8845][148.03807,69.6113][160.06241,7.0321][164.04236,2.1438][165.03108,1.6895][179.02043,1.4608][189.05104,30.6856][206.11133,9.9162][210.07104,1.7451][210.08054,1.7451][211.07646,0.7322][217.10574,396.122][226.04713,0.7243][232.09456,11.7471][248.09007,2.7481][261.103,0.9575][262.12735,0.4595][268.1002,0.0309][271.12244,63.8205][274…
[91460] Ecgonine [14.66]	1	1	1	1	1	1.27655e+06	1	1	85133.1	1	110869	1	23.1353	481-37-8	[52.9934,93.4915][64.90275,29.942][64.90562,29.942][65.99718,11.8613][71.00938,39.7227][82.0195,333.6781][82.03982,643.3968][83.06061,999.0][83.06651,999.0][94.00321,227.0419][96.04643,999.0][97.05421,725.4376][99.00407,39.7935][100.97163,99.3935][117.98941,35.8745][123.08923,309.2954][124.00964,9.6261][125.17511,23.6415][143.95946,69.5638][153.06429,48.065][182.04594,13.1208][182.05817,14.4338][…
[5801] 2-aminophenol 3 [13.489]	1	1	1	1	1	1	1	1	1	1	2.99185e+06	26120630	7.8815	95-55-6	[52.00877,2.0451][58.03065,9.4839][71.0006,7.7863][73.01921,999.0][73.05329,999.0][74.02586,85.9194][84.00106,5.4926][95.01045,15.27][101.00303,7.8548][101.97293,9.3484][103.0122,22.1905][104.97548,2.4366][112.97509,4.2741][115.9856,111.7998][120.01988,3.0168][133.00505,68.9618][133.999,7.2114][157.03151,1.2186][158.99171,8.9192][173.9883,1.4139][174.03902,2.6198][178.00998,3.5247][179.01678,1.79…
[1531] 2-amino-2-methyl-1,3-propanediol 1 [8.436]	1	92204960	115597944	101944184	55494280	83117528	67890952	1	94767840	36301044	144186544	77352488	7.2428	115-69-5	[51.7835,1.3466][53.02287,3.9155][55.01554,15.4775][55.01829,6.8056][56.02044,26.8204][56.02282,26.8204][56.03099,25.9116][58.0555,72.8788][58.06799,51.7794][59.05342,692.6827][59.07868,267.9628][60.06296,81.4512][63.01897,0.1345][63.03984,8.0152][69.0201,17.2981][69.02409,17.2981][69.97879,4.0629][69.99619,187.9216][71.0099,23.3807][72.031,202.6033][72.03416,202.6033][72.06171,229.5419][73.08417…
[700] ethanolamine [9.879]	1	1	1	1	1	2.67918e+06	1	1	1	1	1356619	1.25562e+06	14.5337	141-43-5	[65.97038,22.2202][73.03198,377.9423][74.0201,6.5762][102.01066,11.494][124.03978,1.9095][142.02744,35.276][147.02985,207.2919][147.0386,238.8369][158.04959,13.5237][174.09105,999.0][174.09514,999.0][174.09706,999.0][175.0847,187.1899][175.08865,175.5774][178.04448,2.4293][180.82208,0.3716][188.02164,6.9149][189.06413,60.2036][216.08797,32.7526][251.08157,0.7416][275.18167,0.2699]
[451991] 1,4-dideoxy-1,4-imino-D-arabinitol 2 [13.906]	1	1	1	1	1	57139.3	1	1	1	1	363824	1	21.393	100937-52-8	[139.96028,10.9772][143.89769,45.2094][157.03189,312.3073][170.00996,28.3346][200.03438,37.5634][201.00136,28.7417][217.07881,999.0][217.08641,999.0][217.08942,999.0][228.98665,23.8935][244.03583,16.6814][264.0437,9.0272][267.12158,63.4355][292.0632,23.0189][292.07776,23.0189][318.13647,988.971][319.09872,233.4161][319.1577,297.8473][320.1588,88.5911][363.06534,4.1481][367.13657,53.8839]
[6054] phenylethyl alcohol [9.328]	1	1	1	163888	1	1	1	1	1	114769	9112132	1	32.514	60-12-8	[53.01579,17.6228][60.00051,30.4637][61.90578,6.7133][67.88313,18.6658][67.88607,18.6658][73.02278,999.0][73.04111,999.0][76.01018,143.4318][88.95473,528.8643][91.03545,24.3508][91.0395,24.3542][100.97572,80.0793][101.98296,159.7855][102.94192,999.0][102.96616,135.4915][103.03345,560.2573][103.03955,561.3471][104.97817,499.7781][105.02075,8.954][105.02625,25.9532][106.9957,1.6579][156.98051,32.73…
[254] 2,3-dihydroxybiphenyl [16.889]	1	4.01924e+06	64212588	12085402	260443	1	41361140	1	1	1	37433004	1	6.5655	1133-63-7	[50.11864,89.2015][52.01012,165.257][53.0383,2.6993][55.0576,14.8283][56.00715,3.8277][56.99229,29.1127][57.00867,15.1575][59.0943,0.0][59.09708,835.8552][59.13414,112.1601][60.99476,8.7439][61.96374,5.2839][62.94401,86.9375][62.98924,27.2057][63.95781,2.2131][65.98792,1.8448][66.97924,0.0][68.98768,13.656][72.06287,258.1638][73.01842,999.0][73.01907,999.0][73.04468,999.0][73.10544,999.0][73.1194…
[5951] L-serine 2 [11.174]	1	1	1	1	1.25649e+06	1	1	420306	1	1	8967476	98365.5	14.692	56-45-1	[59.00944,81.0687][62.92277,0.8639][64.89122,1.7186][64.89395,1.7186][65.0687,21.1641][73.03323,668.3604][73.03629,668.6942][75.01456,68.924][90.04153,2.8893][99.97687,294.0353][100.03761,219.4545][114.05795,37.2673][115.03713,22.9862][147.03613,126.9592][159.92424,4.545][163.02258,3.7003][174.02254,19.9912][174.03444,18.3759][187.02786,4.2921][187.03552,4.2921][203.08525,14.4352][204.11436,999.0…
[150923] 3-methyloxyindole 4 [17.013]	1	1	1	1	1	1	1	1	1	1	330532	1	15.067	1504-06-9	[56.9966,999.0][61.95474,8.9542][146.01018,44.8977][202.09256,158.4219][204.05177,52.0874][220.11102,743.4394][232.04659,20.8255][253.95566,24.8713][291.15833,672.9118][292.15506,3.2102][292.1705,416.1606]
[3554670] 2-Methylene-5-(2,5-Dioxotetrahydrofuran-3-YL)-6-OXO--10, 10-Dimethylbicyclo[7:2:0]Undecane 2 [23.6378]	370048	283600	1	103105	1	226245	356127	213374	1	339454	744568	1	43.9309	0-00-0	[55.02682,174.2823][63.90266,8.5308][70.10256,13.7331][73.01415,999.0][73.01466,999.0][87.88194,9.9087][89.94329,14.8509][91.0395,221.861][92.00557,45.4949][93.00937,50.0203][95.0534,64.1901][101.92419,13.1605][101.94272,169.7303][103.92419,59.8764][104.98167,106.362][107.016,53.3992][107.02137,53.3992][111.88782,21.428][112.94417,58.69][114.98234,151.3256][116.96475,8.7098][117.95848,11.9183][11…
[439167] D-ribose-5-phosphate 2 [19.548]	1	1	1	1	1	1	1	1	1	1	97571.9	1	19.655	15673-79-7	[52.92093,115.0956][141.99463,68.8515][213.02551,64.606][217.06367,999.0][260.00568,21.4584][299.0593,400.126][299.07272,547.0997][300.04614,145.1695][302.02658,33.4998][315.06097,52.0995][315.077,116.6047][357.09015,210.8592][357.1049,302.8109][359.90332,5.6182]
[13730] 2'-deoxyadenosine [23.781]	1	1	78643.9	1	1	1	1	1	1	1	2.25628e+06	1	30.311	958-09-8	[104.99492,19.518][105.03164,289.925][113.09666,53.8723][113.1022,53.8723][115.95378,4.1056][115.95892,4.1056][116.9859,19.9549][174.98824,4.1618][193.00288,72.6778][207.01135,999.0][207.07327,999.0][208.00925,110.7234][208.06725,198.2957][209.01349,142.3779][218.95343,2.8926][218.97005,2.8926][228.9797,0.6679][234.96544,3.7488][239.96132,3.6773][241.01259,1.5819][249.9788,3.1754][255.96431,6.058…
[10394] 3-(4-hydroxyphenyl)propionic acid [15.979]	1	1	1	1	1	1	1	1	1	1	325039	1	43.526	501-97-3	[101.9174,168.8032][116.96825,625.9374][131.97852,123.8738][153.02455,179.6433][169.9122,28.73][177.9435,281.9914][178.98996,773.7932][180.98323,525.8595][191.9978,999.0][226.98936,34.1971][250.00456,225.776][262.95163,44.9597][262.96704,54.2932][265.018,520.0495][279.01657,28.241][284.9862,115.7298][295.01828,116.7854][296.97415,21.3092][311.94702,53.0358][316.97534,17.6312][328.98706,3.3604][33…
[2724898] 1-octen-3-ol [7.217]	1	1	1	8.38003e+06	1	1	1	1	2.85236e+06	1	149858528	1	22.4877	3391-86-4	[57.058,3.8484][70.06558,5.4591][71.06434,77.1713][73.03316,999.0][73.03613,296.9688][73.11844,999.0][73.11858,999.0][73.11944,999.0][73.12047,999.0][73.12083,999.0][74.09418,471.2537][75.01165,718.671][75.01524,131.5109][80.02821,5.1359][81.05135,1.7747][84.06281,3.246][95.05351,68.0358][98.04009,2.7837][99.04871,30.8716][101.00594,17.2677][107.08517,2.3331][110.0507,1.838][111.06019,41.884][116…
[4646739] 12a-Hydroxy-9-Demethylmunduserone-8-Carboxylic Acid [26.831]	1	383064	1	305447	1	1	307343	1	243046	167565	768002	1	28.1272	0-00-0	[73.0149,440.8693][79.90749,4.2638][91.02482,255.332][92.02177,31.8267][92.02752,31.8267][95.97126,807.0518][101.91447,37.2112][105.92474,21.2772][105.92933,21.2772][105.99914,18.2121][114.96783,72.7819][124.00683,7.6726][126.9549,26.3039][137.97693,7.2342][147.03915,346.298][154.05864,157.9109][168.16096,0.6438][178.96313,133.794][178.97052,156.6598][188.97719,40.128][188.9856,40.128][190.97415,…
[188955] 2'-Deoxyadenosine 3' :5'-cyclic monophosphate [27.587]	1	1	1	1	1	1	1	28278.3	1	1	55029.6	1	24.6555	93839-95-3	[67.01435,999.0][82.09846,184.1355][170.07898,227.5943][184.92961,36.3508][192.04051,999.0][192.04909,902.6394][201.06993,67.5934][208.07234,73.8574][208.0824,73.8574][236.06299,444.579][236.07301,479.4234][236.15076,172.5076][237.02289,119.915][237.19562,46.9514][281.95035,68.417][313.163,65.6239]
[239] Beta- alanine 2 [14.555]	1	52216848	29544150	53240556	1	17798846	1	34207120	80135928	351560	122335856	27481868	11.4014	107-95-9	[53.04788,5.9422][56.0465,29.9686][56.05217,28.5167][56.05471,11.6208][58.05238,63.7402][61.0654,34.5004][61.07187,35.7813][68.02589,1.5462][69.01955,9.4151][69.97331,199.8533][69.99619,195.3265][70.00353,124.52][70.00537,96.9638][70.00649,131.3509][70.02,98.5741][71.01378,53.9796][71.02198,4.144][71.04137,38.1217][71.04436,35.9683][73.07401,999.0][73.08475,133.0048][73.0854,133.0048][73.09493,99…
[11903] 2-ethyltoluene [6.007]	1	1	1	1	1	1	1	1	11792.5	1	1.13575e+06	1	14.313	611-14-3	[51.00751,230.3588][77.02117,818.638][101.0034,40.9268][103.00363,59.4436][103.00787,59.4935][104.90971,283.0964][105.02075,999.0][106.00769,93.3545][119.96087,999.0][131.01497,68.6318][134.01909,207.7929][155.05377,2.6978][171.89041,83.568][178.0131,7.4628][192.05727,11.9573][201.20619,74.0392][205.17476,161.3243][235.08347,8.5169][330.9644,0.366][330.9791,0.366]
[440080] kestose [29.266]	1	18895.9	1	1	97668.9	1	1	1	18308.7	1	1	45846.1	28.155	470-69-9	[64.99673,19.143][90.95889,54.9018][124.0536,100.5166][130.98799,8.1658][153.92664,110.7521][169.03914,396.8844][179.87009,28.415][191.03976,324.5543][216.21106,39.718][217.08313,392.079][217.08853,999.0][217.10051,999.0][217.10107,999.0][229.01804,13.5186][241.94194,24.826][241.9526,24.826][243.0474,21.7784][244.97676,55.9697][250.82097,3.4657][257.07404,48.19][257.07425,93.9821][267.0727,244.24…
[5950] L-alanine 1 [7.4748]	1	1	1	300540	1	1	1	1	1.35341e+06	1	1	1	11.9095	56-41-7	[63.99113,3.8639][71.00559,45.5865][73.0149,999.0][81.9005,4.7197][89.95813,0.0927][116.05327,683.8525][116.0717,290.0677][127.023,200.2197][128.02452,70.4446][128.97775,32.6603][130.98274,10.9044][147.01949,286.29][147.04266,999.0][167.90857,0.3518][167.9175,0.3518][179.03696,511.1586][190.047,43.5681][192.87805,0.0829][204.08022,180.5082][204.0912,351.8848]
[7413] cyclohexanecarboxylic acid [8.944]	1	1	1	1	1	1	1	1	227734	1	1	1	28.44	98-89-5	[73.01649,999.0][74.99317,317.4974][139.07143,12.7654][172.11987,5.8233][206.06197,20.202][231.06772,27.3351][244.05338,21.4134][273.0106,11.3768][291.07553,19.0046][291.0904,19.0046]
[439289] 5alpha-Androstan-3, 17-Dione 2 [24.357]	1	1	1	1	1	1	1	1	26947.6	7820.25	1	1	32.886	846-46-8	[166.80583,516.3272][180.91586,742.9344][213.00552,155.7091][217.8502,105.1786][221.98555,781.6935][255.06227,411.9185][300.00784,403.7401][314.94254,999.0][315.0788,999.0][315.93243,370.3038][316.0611,815.2567][316.07736,815.2567][320.14267,721.4222]
[740] alpha-D-glucosamine 1-phosphate [16.61]	1	1	1	1	1	1	1	1	1.04085e+06	1	1	1	15.517	2152-75-2	[71.01563,68.8061][73.02774,999.0][105.94646,2.5747][136.99667,8.6266][182.96075,2.4998][182.96944,2.4998][217.10107,212.6409][254.04558,6.2463][257.0589,3.0548][268.07397,1.9257]
[439194] glyceric acid [10.735]	1	1	1	1	1	1	1	1	3.37401e+06	1	1	1	8.829	473-81-4	[107.02376,11.0457][118.99713,108.8355][131.01076,213.7133][133.00539,999.0][135.02368,60.0568][147.04266,481.5833][160.99013,42.1056][179.00206,0.2232][184.04526,37.2699][189.0267,363.912][192.01605,76.0102][206.0413,139.6838][214.05574,16.687][225.06537,48.8126][231.05054,7.6493][250.03394,1.4576][264.12262,315.5346][284.03323,1.8371]
[6131] cytindine-5'-monophosphate 1 [18.663]	1	1	1	1	1	1	1	1	18875.9	1	1	1	19.663	63-37-6	[240.9747,95.117][240.9857,95.117][258.0292,64.8509][299.05524,999.0][315.04535,262.5184]
[439215] galacturonic acid 2 [18.111]	1	1	1	1	1	1	1	1	12508.3	1	1	1	21.841	14982-50-4	[183.0038,664.3156][183.01286,664.3156][285.07315,618.6063][285.08826,618.6063][288.98526,160.9571][288.99704,160.9571][292.08575,967.9014][333.08456,889.1854][333.10095,999.0][334.07025,401.4677]
[262] 2,3-butanediol 2 [6.55]	1	1	1	1	1	5886494	1	1	5.54868e+06	9196100	1	1	8.30767	513-85-9	[54.99494,14.1732][57.98792,107.1466][59.00418,38.6005][68.99928,33.4978][69.95406,156.292][73.02774,322.3915][73.0359,999.0][75.01701,98.6445][76.00362,14.5068][83.99305,0.6252][84.97776,70.2363][85.00714,24.4994][86.97842,6.3183][88.01279,122.6974][88.98517,2.2524][97.98679,2.9569][100.99941,37.997][101.9831,4.1045][101.98752,4.1163][104.99527,7.0891][108.01159,0.35][114.98562,5.6443][115.03445…
[867] malonic acid 2 [11.938]	1	1	1	1	1	1	1	1	2.48259e+06	1	1	1	16.847	141-82-2	[68.0177,74.9898][68.02106,74.9898][71.05694,102.0228][83.00304,20.5064][112.04826,34.9179][117.01945,91.6345][133.02312,197.5168][143.03604,266.2263][144.07193,81.5974][147.03575,999.0][148.03981,158.2917][154.05179,4.7258][159.0127,14.4948][159.01953,14.4948][170.05046,13.6237][173.07512,41.4713][188.0983,10.4633][198.03105,1.178][230.11969,9.4673][305.1541,134.3544][306.13892,11.0415]
[119054] conduritol epoxide 2 [18.004]	1	1	1	1.69544e+06	1	1	1	74532.3	5159558	1	1	477626	23.0125	6090-95-5	[68.98117,100.7366][72.01637,4.3451][73.03316,999.0][86.98088,6.6056][86.98473,6.6056][87.95152,1.9031][117.98933,3.0959][124.05266,6.9357][129.01717,6.9278][131.01936,67.7291][133.01279,145.2546][141.04747,5.4614][143.01216,14.4909][143.03604,45.2159][145.01636,10.5917][147.03793,6.6044][147.04938,224.7541][148.04875,69.1048][149.03662,68.9034][149.0438,44.5299][150.04518,9.0417][162.03099,3.340…
[2266] azelaic acid [16.359]	1	1	1	911066	1	221208	1	1	1.40475e+06	1	1	1	19.8157	123-99-9	[55.00755,999.0][60.9941,194.2566][67.02455,336.8314][72.0269,126.034][72.02993,126.034][73.01976,999.0][73.99963,463.2572][74.03673,246.1273][76.00076,149.9344][79.01048,133.9875][79.02679,192.5709][83.03145,517.7472][87.99075,25.1617][93.01159,215.6214][93.01555,215.6214][93.03251,114.5291][98.00948,83.0926][100.96145,49.7528][100.96766,49.7528][107.0239,283.0718][107.03741,133.66][115.9756,403…
[403] 4-aminophenol 3 [14.031]	1	1	1	1	1	1	1	1	498446	1	1	1	20.112	123-30-8	[55.00229,82.7142][65.10355,220.5374][81.0724,92.4967][81.07574,92.4967][93.07954,129.3634][139.08528,39.8945][244.19997,35.5744][246.19955,14.1178][259.22583,64.9101][309.3933,73.2383][310.38907,999.0][325.42126,86.4619][326.4238,77.4909]
[12298] valeramide 2 [7.214]	1	43337404	1	1	1	1	1	2236742	33616948	1	1	1	7.126	626-97-1	[55.06585,7.7927][56.01609,26.0664][57.34938,33.6309][59.00869,999.0][72.05042,230.676][72.05661,243.6078][73.02843,67.8308][73.03249,88.7094][74.09277,110.9662][80.95484,0.3953][81.97778,3.2345][82.00004,3.5156][89.02463,434.1504][89.05382,305.8426][89.08774,409.8406][91.98142,0.1132][92.03376,0.5124][93.03307,0.3597][99.04729,28.6566][101.00995,44.7502][102.03439,89.8177][105.03003,8.9952][105.…
[439196] L-dithiothreitol 2 [17.086]	1	1	12164983	1	1	1	499870	1	3.39752e+06	4.11429e+06	1	1	11.487	16096-97-2	[58.00137,54.9164][62.96937,2.8945][66.95602,0.9889][67.97019,3.3335][73.01295,999.0][73.01415,999.0][73.02652,999.0][73.02853,999.0][83.03523,72.9849][86.00481,395.8832][87.00368,54.8414][95.80708,2.483][100.97961,15.7949][115.003,16.9253][118.99294,32.2777][128.97095,1.9248][131.00304,19.5759][132.00444,3.8241][132.0047,12.694][132.99324,287.7714][142.95992,1.5009][142.99823,29.4042][144.97578,…
[65270] cysteinylglycine 2 [18.473]	1	1	1	1	1	1	1	1	22338800	1	1	1	6.125	19246-18-5	[56.14352,112.0534][63.12172,11.2167][73.16292,999.0][87.22089,6.901][104.12743,9.5635][119.14577,3.972][167.15822,0.1967][175.2824,0.4394][184.13924,126.3562][184.14902,16.6407][189.45992,0.0812][202.17665,1.5285][204.1822,1.3672][225.83595,0.0242][225.84575,0.0242][243.29967,0.0481][272.2005,1.1337]
[5281855] ellagic acid [28.458]	1	1	1	1	1	1	1	1	6148516	1	1	15013915	7.382	476-66-4	[57.02003,26.8754][60.02601,6.9094][68.98891,14.3242][69.97166,36.7748][73.04778,999.0][73.08752,999.0][74.0378,91.8623][74.06437,120.1577][80.94733,5.0576][82.98811,0.9228][88.01752,71.8378][90.04712,30.0685][92.94605,1.0544][100.00728,128.3916][100.01632,1.782][113.02236,13.0202][113.04358,0.4209][114.00735,5.5557][115.01584,2.8005][144.05153,61.0159][163.08296,3.079][171.01562,0.5554][174.1089…
[791] DL-isoleucine 2 [10.225]	1	1	1	1	345250	1	1	1	499372	1	1	593047	19.678	443-79-8	[59.00944,236.4766][71.98741,89.7454][119.98597,17.081][130.00153,58.1906][130.00676,58.1976][143.06319,47.7658][147.05128,999.0][158.05637,523.9118][158.10698,999.0][158.11067,999.0][159.0915,148.5718][174.00708,44.0353][174.97958,16.8497][181.0639,6.1468][189.05428,88.6952][216.08603,7.2475][218.07838,104.1292][218.08284,102.9616][218.09393,954.6246][232.14534,44.7932][233.08902,166.8594][233.1…
[688664] 3,7-Dimethoxyflavone [23.334]	1	1	1	192798	1	1	259478	1	48807.8	1	1	1	39.7643	0-00-0	[60.93531,205.0577][86.96664,111.0457][95.98167,867.8337][102.97109,301.519][103.99406,63.1237][104.96261,122.785][104.96684,122.785][104.97247,166.4566][116.95311,139.2868][123.03146,22.2711][124.9698,50.5306][124.97588,50.5306][133.88887,295.9705][133.89735,295.9705][152.00914,37.5251][155.96996,288.2063][162.93666,169.4709][164.97826,196.5984][174.94653,26.9784][181.00574,75.497][181.01485,72.…
[2682] 1-hexadecanol [18.045]	1	1	2.01273e+06	8.35775e+06	1	1	1	1	109260	1	1	1	16.1113	36653-82-4	[65.951,26.7519][65.99416,12.0688][72.01291,28.7891][72.01833,60.5924][73.03316,767.3476][74.99317,999.0][75.01165,102.3808][75.01524,87.8638][76.99348,10.9731][86.99977,18.3318][97.95768,53.9964][97.96709,0.4957][103.02209,999.0][103.02653,769.6108][103.02859,154.7875][105.01443,33.3721][111.03358,0.6098][117.01291,252.3963][118.00074,81.1654][120.00099,5.937][120.98682,20.9364][131.02777,49.729…
[7095] biphenyl [11.505]	1	1	39568.2	1	1	1	89262.4	168264	334981	1	1	1	12.061	92-52-4	[54.01426,35.7614][54.01648,35.7614][56.01077,100.4291][66.0342,116.7219][74.98989,306.3221][75.96971,36.9257][79.01089,206.0868][93.91315,39.8685][98.00985,50.6157][98.01392,50.6157][112.9564,58.225][122.96133,70.4826][127.03342,258.2997][136.02538,239.8221][136.98749,77.2129][152.03244,123.8044][153.01611,999.0][153.034,999.0][153.03604,999.0][154.00653,999.0][154.02321,130.9996][154.02325,275.…
[7269] 1,2,4,5-tetramethylbenzene [7.804]	437384	11601508	86860.2	59756844	6524406	24960716	722128	119268	1.35977e+06	8.28439e+06	1	15313514	24.3577	95-93-2	[50.99715,12.6609][51.00606,13.722][51.10018,10.5359][51.27731,8.5637][51.98565,18.3231][53.00811,10.3472][54.03677,12.3702][58.01774,58.2628][59.00089,679.2905][62.06223,213.3371][63.91326,117.992][68.02943,6.6924][70.01037,5.7157][74.03125,95.2272][74.04026,285.9051][74.04323,288.4483][74.04544,82.6981][75.0481,666.0181][76.07287,47.561][77.0265,66.0045][78.0211,19.7783][78.02961,6.1849][78.069…
[9750] citrulline 1 [15.82]	1	1	1	230968	1	1	1	1	1.30727e+06	1	1	3.38417e+06	8.88967	372-75-8	[57.04263,999.0][70.12189,510.9103][70.12992,499.3697][73.0149,659.7213][79.10698,489.071][102.16793,26.7493][104.11907,73.611][114.15672,43.4398][117.04347,617.4183][135.11742,457.5449][139.96538,21.4902][143.07896,41.7678][149.1499,4.2082][167.19398,0.4659][184.00812,478.4399][184.15161,999.0][184.15881,999.0][184.97644,56.0048][184.9847,56.0048][185.1124,1.4349][186.00792,35.484][186.01753,35.…
[6106] L-leucine 1 [8.298]	1	1	36423028	1	1	24838816	1	50875.9	24424310	1	1	30791578	8.3358	61-90-5	[55.02338,24.198][57.34458,37.3781][58.06839,84.5983][60.06013,113.9887][61.05229,43.0226][70.00453,101.1358][71.01854,31.9701][71.02152,31.9701][72.05399,240.8195][73.09064,894.4125][73.10262,947.0313][74.06106,104.7266][74.07212,158.1501][75.04295,127.0971][75.07462,145.304][76.07246,9.6465][80.97482,2.1442][83.00544,6.0842][84.02309,15.1257][85.05281,69.8266][86.06581,999.0][86.08924,999.0][86…
[65166] 2', 5'-Dideoxyadenosine [22.114]	1	790437	360311	1	1	1	1	1	942682	225752	1	5133975	36.3034	6698-26-6	[67.01308,3.7796][79.94975,3.025][79.95302,3.025][87.94078,10.8703][101.95561,6.4311][103.88954,8.4141][104.96729,17.6683][104.97195,17.7537][105.9395,3.6214][105.9453,3.6214][113.93813,0.8347][131.96346,7.9315][132.96643,146.3952][138.80571,0.986][147.00305,65.5805][149.9098,7.3667][155.00482,4.8139][155.99297,19.4105][160.90933,1.5978][161.9648,4.7236][162.93445,29.6543][163.89735,7.0882][174.0…
[985] palmitic acid [18.846]	1	1	1	1	1	1	14900741	2364009	2.66069e+06	7.99628e+06	1	14934675	22.2514	64519-82-0	[53.0188,13.2789][53.02911,12.7089][53.03057,18.1383][55.01584,308.0453][56.03574,51.8986][56.03902,51.8986][56.03955,47.7938][56.05079,63.9545][57.05679,127.4138][57.0606,127.4138][58.02463,29.415][58.03065,21.7541][58.03193,21.3208][58.03553,21.3208][60.00172,7.8118][60.99534,44.5362][63.00001,2.2534][67.03113,55.6503][68.04041,12.9164][68.04425,12.596][69.04763,110.7248][70.04558,27.8334][70.0…
[441035] talose 2 [17.584]	1	1	1	1	1	1	1	1	360030	1	1	1	21.155	2595-98-4	[143.00754,229.0347][147.04266,999.0][160.04828,374.437][161.05449,36.2358][205.08685,812.4857][205.09602,152.8029][207.07333,48.1641][212.01157,4.6653][262.08163,79.5523][320.14267,523.7145][320.1616,412.3882][365.16214,14.1749]
[594] L-cysteine 1 [12.544]	1	1	1	1	1	1.76121e+06	1	1	81837032	8081511	1	1	8.15667	52-90-4	[60.0139,74.0723][60.07623,28.2534][66.82971,70.3606][68.047,1.6999][71.99064,226.4225][73.03193,999.0][75.01371,999.0][76.08645,9.2702][81.94445,3.1929][83.01648,4.1078][83.97335,15.3643][84.02842,16.3065][88.01976,320.7434][88.02402,320.7434][90.01793,33.1964][90.02189,33.1964][93.98989,13.6782][99.99287,302.458][109.98863,55.1839][110.96877,1.1564][112.04122,0.9266][115.01973,61.1095][116.0659…
[101] 3-hydroxybenzaldehyde [12.313]	1	222479	306884	1	335112	1	223265	174692	367110	1	1	432536	44.0207	100-83-4	[61.89692,19.4447][63.91061,49.8633][78.03766,105.4152][78.04115,105.4152][88.94401,152.2555][88.94954,152.2555][95.97282,888.5886][101.93235,26.3887][101.97782,29.3882][102.94547,178.6338][102.95045,178.5485][103.95202,96.9531][103.97063,99.1882][113.88734,7.8423][114.97056,2.3406][119.92554,35.5476][119.931,39.7388][121.99864,8.315][123.81248,1.3799][124.93259,65.4511][125.99519,16.0472][133.95…
[439766] citramalic acid [12.63]	1	1	1	1	1	1	1	1	1.8398e+06	1	1	1	13.947	6263-10-08	[74.01054,49.8112][136.92168,0.8409][147.03575,999.0][147.04266,999.0][174.05168,4.5888][247.07588,88.3806]
[8222] eicosane [18.464]	1	27293.5	1	1	1	1	1	1	101542	29466.7	1	307488	19.4357	112-95-8	[57.02866,999.0][57.0351,960.449][57.03612,999.0][57.03822,810.6534][57.04546,999.0][59.89227,12.9643][68.99904,357.2559][70.95538,436.9213][71.05694,968.1461][71.05987,968.1461][71.05989,849.899][71.06335,999.0][71.06661,472.3502][85.09261,580.0565][85.94806,31.8876][95.81822,94.8188][96.97009,822.7934][98.09927,55.704][112.03851,63.8841][127.09303,117.0487][129.915,51.3824][160.97195,326.7164][…
[8697] 2-ethylcaproic acid [8.5301]	1	187786	1	142910	1	209672	321469	287846	176416	274611	1	150000	43.0469	149-57-5	[79.91093,7.3534][86.96188,142.0152][86.98257,369.4884][87.90362,57.8868][88.93401,425.6134][89.85451,59.8815][95.97664,999.0][96.84789,124.7723][96.88965,303.9233][101.90636,102.8922][102.94314,163.2723][103.90208,63.8153][103.96268,162.8966][103.96439,107.3022][109.92939,35.9859][113.90379,6.5219][114.94737,166.6321][118.95502,411.9974][118.96168,532.3273][119.9007,168.8189][120.98132,90.6452][…
[128869] galactonic acid 2 [18.504]	1	1	1	1	1	1	1	1	131454	1	1	1	22.16	13382-27-9	[85.95594,36.9272][189.03972,293.1914][217.10107,999.0][231.13809,43.1408][292.1302,629.4149][293.14008,183.3916][294.10678,107.4754][305.1387,280.2356][319.15408,199.1802][333.14117,186.13][334.09595,50.7164][359.13583,35.06][435.10358,6.992]
[69141] 4-hydroxyquinoline 1 [14.529]	1	1	1	1	1	1	1	1	26226.1	1	1	21030.2	18.59	611-36-9	[66.06478,155.908][70.05759,887.4455][75.96276,639.2832][202.01166,201.5936][202.01587,126.1795][202.01976,201.5936][204.03966,674.2334][204.04861,582.2624][214.99162,199.0968][217.05228,999.0][217.10107,999.0][226.03825,225.5306][296.0564,86.4864][307.1193,167.359][327.0634,185.5239]
[65550] D-lyxose 1 [14.741]	1	1	1	1	1	1	1	1	4887012	1	1	1	18.741	1114-34-7	[73.02774,999.0][75.00194,27.0703][93.04546,6.173][103.03811,97.7183][131.01076,33.4919][133.02312,82.4663][139.0216,2.7354][143.01329,0.4029][147.04266,274.2214][161.06627,2.2611][173.0676,11.8919][173.07512,12.8701][174.06847,1.9748][187.09384,5.397][191.05212,4.1027][198.05098,4.4023][201.0705,7.1332][217.10107,231.3677][218.09802,2.6529][228.02745,0.0188][233.10037,23.4978][242.06943,2.7845][…
[] L-Ascorbic Acid-13C6 3 [17.489]	3133468	1.02934e+06	19291232	1.51771e+06	2.92377e+06	1	1	437414	172784	1	1	5630482	40.5652	0-00-0	[57.0592,2.6573][59.00032,12.8053][59.00407,12.8053][59.91408,5.8839][64.01573,4.7414][65.02197,31.6152][65.86799,2.9905][69.01389,11.2212][70.00453,14.4179][73.03468,504.09][75.01637,150.2451][75.89989,4.5919][76.0331,3.0026][77.02222,60.7416][78.01933,40.7597][78.03567,18.253][78.04031,18.253][79.03564,47.4093][80.93945,2.635][82.97022,1.0061][83.9548,0.9286][86.97305,8.1817][86.97771,57.0017][…
[740] alpha-glucosamine 1-phosphate [16.631]	1	1	54333.3	1	1	1	1	1	232100	1	1	1	19.747	2152-75-2	[127.99276,47.31][140.0604,24.1406][162.97786,77.0871][168.00885,33.2356][175.00363,43.3585][189.00453,122.1675][189.04858,379.3319][201.02766,27.4421][202.05217,48.5517][215.00105,13.3912][217.07805,999.0][217.10107,999.0][218.07584,228.1407][218.08284,208.6473][231.03412,42.878][233.10037,83.7123][261.11404,18.4512][261.12677,18.4512][278.10733,32.6976][278.98016,17.792][308.12784,29.661][319.0…
[675] 5,6 - dimethylbenzimidazole 2 [16.587]	1	2.47872e+06	1	25139	1	1	1	185976	8.25342e+06	1	1	1	16.4692	582-60-5	[59.00869,647.5461][59.0317,444.6297][60.02077,45.4499][68.07323,3.451][74.04026,600.7524][81.9637,164.7832][87.01349,48.426][101.00995,278.2533][103.02815,552.1168][103.03313,18.5747][104.99451,152.3293][117.00943,999.0][120.99747,15.5711][129.05486,305.7155][131.02917,196.9686][136.01115,13.8959][141.82896,44.781][144.98181,46.7149][148.02982,741.7932][149.0205,321.3019][149.02829,321.3019][159…
[1133] thioglycolic acid [9.725]	1	1	1	1	1	1	4900116	1	30169742	1	1	26277948	8.272	68-11-1	[53.99158,5.1838][57.01933,1.2109][61.06586,40.5182][64.9862,0.0627][68.99928,2.7062][72.06281,268.3713][75.01363,275.2871][75.01689,275.2871][75.02316,13.9735][76.03511,0.9282][76.06348,9.6617][82.00584,3.6935][83.00645,0.0888][87.0209,272.5442][99.04844,34.3457][103.01403,187.8306][104.06585,22.2539][109.99637,0.1902][110.98503,1.953][113.0652,45.9549][115.99898,206.921][119.05402,185.6716][120…
[5280567] 4-methylumbelliferone [18.491]	1	1	1	1	1	1	1	1	57294.5	1	1	1	13.902	90-33-5	[62.93388,26.242][74.01054,423.2419][154.12703,98.5732][233.05872,56.5776][248.10005,999.0][299.97827,7.8234]
[9862] 6-methyl-5-hepten-2-one [7.322]	1	1	36430.1	62940.9	1	1	1	7689.89	298917	1	1	1	20.0935	110-93-0	[55.01073,999.0][55.01522,992.7143][55.01965,767.3772][66.99296,967.4074][67.02018,390.9272][67.02365,381.2427][69.01406,575.0453][69.04768,999.0][75.87808,692.5802][82.01814,253.0365][82.01888,187.553][82.0284,148.4809][82.99437,999.0][83.05542,999.0][96.13921,96.7429][150.07779,128.2947][180.1221,64.2974][183.1006,71.1924][187.08447,135.2996][252.9125,15.0826][295.2216,10.4453][295.23834,10.445…
[10712] cellobiose 2 [24.7]	1	1	1	1	1	1	1	1	137897	1	1	1	28.396	528-50-7	[147.0227,333.3108][204.08022,827.7735][206.07582,113.8122][215.04631,20.2681][217.10107,999.0][309.0954,6.1869][319.10385,54.7846][349.14932,45.3333][361.168,328.3345][363.12213,57.0697][451.18527,2.2001]
[439232] N-acetyl-ornithine 1 [18.196]	1	1	1	1	1	1	1	1	349675	1	1	1	19.27	0-00-0	[52.99365,13.2848][128.07623,26.5338][142.0554,35.8816][155.10907,22.8339][169.14156,23.2392][172.08119,58.0173][174.0958,999.0][196.10684,6.8732][200.10704,19.9887][245.00081,5.117]
[69141] 4-hydroxyquinoline 2 [18.24]	1	6988586	2.16781e+06	69488.5	245205	1	1	11814714	866338	9210190	1	10026074	19.8255	611-36-9	[51.98848,39.3804][53.02639,12.7024][53.02886,12.7024][54.01504,100.7784][56.03902,43.2344][57.0514,460.4386][58.01331,20.7962][58.02086,20.6718][58.02117,62.5616][58.99948,25.4906][59.98955,21.3907][60.9776,49.3169][60.98405,44.3005][61.9833,15.9306][62.9748,43.752][63.00832,1.8734][63.01096,1.8734][66.03074,1.7699][67.0345,241.1659][69.04769,101.0027][71.06307,148.3751][72.01939,25.7855][74.028…
[8299] acetol 1 [13.293]	1	1	1	1	1	1	1	1	10519550	1	1	1	10.163	116-09-6	[58.01174,33.7783][72.02425,32.8476][73.05016,999.0][88.01639,64.5903][102.02148,23.9583][131.01076,15.8472][131.01936,41.9951][133.03105,20.3181][203.03912,6.2616][219.07948,54.7068]
[1615] 3,4-MDMA [15.444]	1	1	7212596	1	1	1	1	1	20916250	1	1	1	6.775	42542-10-9	[55.17044,18.2463][63.07571,0.4584][63.13169,24.9764][73.08673,999.0][73.16292,999.0][85.04958,54.6769][85.16931,4.2893][92.09876,1.7005][101.11684,1.1518][106.0305,1.4558][118.07259,30.1501][119.13457,1.2569][130.07095,307.3327][131.15324,58.5052][132.23964,11.3644][135.12114,16.5685][135.12675,52.7226][170.08884,0.1038][185.1124,16.179][186.09322,5.1523][193.11604,47.3837][206.14761,0.0428][218…
[190] adenine 1 [17.066]	1	1	1	1	1	1	1	1	48379.5	1	1	1	20.634	73-24-5	[160.03146,184.7303][204.01079,122.8361][242.15184,599.6291][264.0868,999.0][265.07147,210.2263][266.07794,88.1065][279.11053,220.6825]
[5280442] Acacetin [13.1191]	427050	195979	183063	1	1	222849	1	177020	138692	1	1	1	44.4102	480-44-4	[53.98357,10.5821][55.05598,11.4377][58.98906,76.5168][67.90466,8.239][71.93792,22.3954][84.05671,8.4848][90.99511,306.3487][97.80349,34.9118][101.89758,41.9788][102.94112,282.6087][103.92732,54.2021][103.93183,54.2021][112.86638,22.5935][115.95926,29.9242][120.97176,51.0181][122.98227,16.2721][123.70933,8.0508][130.99918,91.9401][133.99248,142.0604][135.00722,465.2055][135.00989,577.3423][135.01…
[757] glycolic acid [7.049]	1	1	1	1	1	1	1	1	870103	234770	1	1	27.02	79-14-1	[65.98914,218.1226][77.04214,240.7965][81.90723,88.3448][84.99003,77.5103][100.97536,11.2205][106.98331,68.597][134.9884,11.6903][143.83594,10.4483][143.84222,10.4483][147.02072,999.0][147.04938,999.0][148.01236,287.1056][154.99579,65.0025][161.03635,86.5009][176.9488,578.6921][177.05219,146.2311][177.0613,142.494][179.92332,57.9282][182.92532,19.4891][186.9701,49.3452][188.95865,75.2228][189.939…
[6844] 1-hydroxy-2-naphthoic acid [18.356]	1	1	1	1	1	1	1	1	23754.8	1	1	1	25.906	86-48-6	[300.00784,72.8571][317.06967,104.5066][318.1128,999.0][319.10385,332.999][389.0928,101.129]
[439451] galactinol 2 [26.479]	1	1	1	1	1	1	1	1	771867	1	1	1	30.439	3687-64-7	[143.00754,1.1113][143.01329,1.1122][161.01958,30.4376][169.07559,3.0][171.00331,10.5232][191.06186,931.6915][205.10484,999.0][206.08493,250.8609][206.09541,18.5582][215.1078,20.904][217.10107,385.3952][222.05945,0.094][231.08107,1.0442][241.0308,6.0882][242.09988,7.3652][266.07794,13.1186][273.05765,3.1108][294.10678,8.1684][305.1076,4.6992][318.1128,20.3824][319.13074,25.7199][331.1144,5.5982][…
[94220] lactamide 1 [7.959]	1	1	1	1	1	1	1	1	17765798	384875	1	1	26.2805	2043-43-8	[55.06585,18.6854][60.08609,189.6768][71.042,43.8717][72.06171,383.3655][73.01281,999.0][84.9856,10.7175][99.04719,52.5588][100.04749,999.0][116.99223,27.3984][117.07699,366.643][122.05328,0.0951][125.89263,8.3732][131.08002,107.3464][133.05927,117.5556][136.0453,2.1699][147.10799,886.3997][148.01971,46.1096][180.11217,1.7021][192.13698,227.8768][194.12904,20.2234][218.83807,3.8352][234.91873,6.6…
[11349] 3-hydroxyflavone [21.139]	1	1	1	410694	1	1	13129.4	16069.1	27815.5	15327.9	1	14536	19.3618	577-85-5	[53.99447,95.1319][58.05655,999.0][59.01809,845.9817][59.87642,149.2736][62.91307,118.7229][62.9481,21.6762][73.97469,999.0][90.14786,49.4799][99.93407,569.5283][117.98787,365.6389][126.92667,135.3947][128.9427,192.9336][131.03972,999.0][132.91435,999.0][135.92879,98.1275][165.75621,90.6934][175.95764,29.2662][203.98795,727.773][219.02034,37.6433][242.99753,116.9375][244.04852,52.3928][246.98383,…
[94220] lactamide 2 [8.394]	1	1	1	1	1	1	1	1	9270676	1	1	1	7.662	2043-43-8	[57.11109,70.8557][63.04937,2.2095][69.99153,216.2986][75.06433,292.1644][83.00996,8.3818][112.11108,3.372][118.07722,61.4143][142.14052,0.8111][147.09308,999.0][161.07687,13.7454][194.13951,11.4637]
[33032] L-glutamic acid 3 (dehydrated) [13.232]	1	1	1	1	1	1	1	929515	1.76191e+06	1	1	1	16.7605	56-86-0	[76.96142,6.3368][107.85647,1.6692][112.01089,11.2377][121.50825,15.6476][126.9974,2.315][127.05016,4.9262][130.01222,3.7115][133.00102,25.7363][139.02173,1.9392][139.04642,12.0861][147.03613,117.1318][148.0202,19.2785][154.05179,9.7464][156.05153,999.0][156.05801,999.0][170.02902,3.3293][202.06252,16.9485][230.09753,62.8069][232.07744,9.3706][232.10977,144.688][233.11057,25.1423][233.12003,25.14…
[150923] 3-methyloxyindole 2 [13.348]	1	1	1	1	1	1	1	1	198765	1	1	101648	25.701	1504-06-9	[63.9183,2.7203][129.01717,797.2304][161.01283,60.7172][193.03922,228.7207][204.08807,999.0][204.0912,999.0][206.08493,9.1814][212.98112,3.1587][218.07838,244.9523][218.08284,122.2561][219.07013,57.4728][219.09955,305.1958][230.03847,16.7651][234.04391,5.8144][244.06647,62.5581][244.0807,60.7294][272.0807,14.5836][291.11005,188.5745][300.15167,5.9462][305.1076,16.1312][367.15924,51.3249]
[3554670] 2-Methylene-5-(2,5-Dioxotetrahydrofuran-3-YL)-6-OXO--10, 10-Dimethylbicyclo[7:2:0]Undecane 1 [21.835]	1	1	1	187358	1	1	1	715387	198067	1	1	107302	20.6835	0-00-0	[55.01962,968.409][55.05094,649.7345][57.04659,277.9401][57.05116,385.1121][60.95885,112.7035][67.99469,86.1784][70.03935,168.1322][70.04224,168.1322][71.05404,999.0][71.05694,999.0][83.05959,142.2889][84.05743,65.104][93.06125,107.3365][97.05946,100.1785][111.07954,710.3826][111.08413,710.3826][112.08741,93.829][117.99329,23.9676][119.94794,233.4185][129.00299,999.0][129.00333,999.0][129.01717,9…
[171161] N-gamma-acetyl-N-2-formyl-5-methoxykynurenamine 2 [21.593]	1	1	742027	1	1	1	1	1	487768	1	1	842472	9.974	52450-38-1	[58.99003,137.0403][61.91868,2.3333][85.99577,47.4579][116.97696,81.3464][116.98964,78.7765][119.00251,26.8194][131.9827,20.4369][131.98871,20.4369][133.01999,231.3191][133.02885,225.1923][143.9297,6.5897][146.01122,462.6013][148.00456,70.6643][148.01282,39.2643][160.01892,31.4771][184.00555,28.3003][199.03586,29.4838][199.04521,29.4838][203.9952,12.7757][205.0781,22.7514][234.10092,999.0][234.10…
[1136] 4-methyl-5-thiazoleethanol [11.256]	603859	1	14188105	637390	1.62563e+06	1	1	1	1.56261e+06	1	1	18682498	14.3795	137-00-8	[51.00249,27.4654][62.97017,54.7234][65.95483,11.9442][65.98022,10.7693][72.02129,188.2543][73.01186,999.0][73.02229,999.0][73.02548,999.0][73.0289,999.0][73.08581,999.0][73.10544,999.0][74.06106,181.3456][75.00599,324.8964][75.05017,233.3828][76.03446,36.5054][78.99763,113.9003][80.99393,1.6343][80.99786,1.6343][88.06617,96.7276][89.00134,23.2819][101.03122,16.8721][102.94244,188.368][102.98779,…
[2901] cycloleucine 2 [11.282]	1	1	1	1	114080	1	1	1	2.73172e+06	1	1	1	16.76	52-52-8	[123.99996,1.1264][140.03032,16.4477][147.04266,80.8845][156.06577,999.0][157.0616,999.0][158.03758,333.3459][158.05754,34.2595][173.00795,0.774][202.03568,62.5889][214.0734,39.1134][215.02054,1.3533][229.09808,1.3707][230.07536,26.7444][230.08382,409.9443][231.08107,4.3809][234.14055,2.3157][260.0726,32.1418][260.08527,4.68][260.98218,11.1259][261.99692,0.4045][303.00076,0.1408]
[444972] fumaric acid [10.94]	1	1	1	1	1	1	1	1	677409	1	1	1	14.394	17013-01-3	[83.01648,144.593][98.00985,21.0133][116.98964,34.8054][141.96793,10.0681][143.02562,244.2431][157.02025,35.8592][245.05229,999.0][246.07622,209.3901][247.06407,90.731][252.95694,9.5838]
[439742] beta-cyano-L-alanine [11.288]	1	1	1	1	1	1	1	1	414644	1	1	1	11.458	45159-34-0	[52.02073,41.4234][74.01357,160.3346][101.9733,49.5998][142.0416,153.6345][147.029,999.0][188.04984,9.6506][236.08286,30.0529][248.07953,16.1919]
[8066] 2-butyne-1,4-diol [9.446]	1	1	27150202	920805	1	1	134216	1	67060164	1.20989e+06	1	2.56978e+06	9.133	110-65-6	[55.00204,9.3939][55.01268,40.2236][58.00846,20.5052][58.01845,30.1787][59.95349,8.5671][63.99207,1.5524][70.01359,7.8537][71.00422,9.4092][72.03838,27.9582][72.0413,48.9089][74.02618,171.7516][74.04075,100.0496][75.01877,229.2362][75.01962,126.3746][75.02402,126.3746][75.03422,224.8476][75.03751,224.8476][77.00576,521.555][79.01839,83.6289][80.9888,12.7083][87.97041,1.7196][88.02943,56.7046][90.…
[73064] beta-glutamic acid [13.279]	1	1	20915698	253749	3454073	1	1	1	22280998	1	1	1	9.97	56-86-0	[50.99051,7.4846][52.98926,3.3011][53.00836,23.5189][53.01077,23.5189][55.9926,6.5896][57.01591,6.9486][57.02086,41.1619][59.00249,202.637][62.98888,4.5406][63.75375,0.4186][64.48598,10.4491][73.00972,999.0][73.02216,999.0][74.02533,46.0466][75.01962,30.8792][83.04829,325.7936][83.05329,328.0893][87.03065,73.4312][89.99606,0.5562][92.00078,3.41][96.00726,0.9741][98.00533,1.7531][99.99834,66.3586]…
[3015189] Avocadyne [21.805]	925971	1	266934	1	1	1	1	1	3.37319e+06	1	1	1	23.1333	24607-05-4	[54.02636,7.0102][63.91326,31.7975][64.95229,1.4836][73.01186,999.0][74.0057,114.8832][74.00981,113.0292][102.91888,179.7285][103.92538,44.8929][116.98544,69.5849][120.97589,15.5572][120.98335,15.5572][136.01706,16.0761][147.03575,865.1562][147.0361,999.0][147.04266,999.0][148.02034,401.0081][148.03981,93.8515][170.9071,3.5816][176.95613,261.6915][179.98175,7.0145][186.05458,25.5169][188.15842,5.…
[7418] m-toluic acid [11.006]	1	274021	240235	204180	1	446833	1	157387	290612	237800	1	1	44.3997	99-04-7	[61.94226,29.8456][61.97605,20.1291][61.97906,20.1291][75.98528,129.6118][80.97871,146.3153][86.97651,261.4256][88.94987,284.2139][91.00805,674.4305][91.00998,652.2717][91.01884,729.3261][91.01954,516.1864][91.02866,583.1075][95.97762,999.0][101.94653,87.369][102.93446,677.3816][102.95416,93.1808][102.96032,771.2328][112.94071,34.5718][112.94547,34.5718][114.96851,416.1059][114.97575,268.232][114…
[10820] 4-isopropylbenzoic acid [13.247]	1	1	2.66596e+06	1	254867	1	1	21685.7	2.36609e+06	1	1	6.15424e+06	19.2452	536-66-3	[54.12613,188.5363][57.0202,44.5555][65.97459,10.1052][66.9595,4.3562][76.99586,160.2371][79.99583,11.1079][80.90401,203.5225][83.98943,5.9349][83.99419,16.0696][86.01387,999.0][89.82096,10.7811][90.98497,5.6051][91.00924,12.6373][91.0276,999.0][97.01249,2.9007][102.01799,52.8762][103.00808,156.8878][103.01345,159.6314][103.01832,177.2037][110.01234,50.9808][110.96587,1.4683][112.99468,11.2539][1…
[11983] 2-indanone [21.732]	1	2.1531e+06	1	1	1	65329.9	1	1	158639	1	1	1	16.0943	615-13-4	[59.00341,184.5769][73.02274,999.0][85.02693,32.6276][88.95692,18.4904][102.95499,110.9306][104.02141,999.0][104.96729,8.5148][114.9851,80.0279][117.95288,14.6997][117.95848,14.6997][118.98023,10.9619][129.9851,95.1365][129.99048,95.0981][130.00676,154.0199][131.00331,67.9335][131.01161,28.3955][132.00618,7.135][135.00444,14.2728][138.00694,118.4462][160.98975,102.5279][161.03635,262.7272][176.01…
[3744] indole 3-propionic acid 1 [18.758]	1	1	339412	1	1	1	1	341923	11811965	1	1	9850876	6.403	830-96-6	[57.25485,133.8655][61.144,52.8149][69.11778,999.0][79.92287,2.9496][82.07961,3.0337][82.08351,3.0337][82.9744,13.8061][82.97792,88.7528][89.17264,16.6666][90.18745,26.8732][91.0135,53.6977][91.12904,50.3876][91.12914,57.9365][95.00985,8.194][95.01691,8.194][100.12269,29.2021][104.99451,39.6495][104.9999,39.6495][107.08764,113.734][130.0183,999.0][130.02364,999.0][130.16382,999.0][130.16528,495.6…
[119] gamma-aminobutyric acid (GABA) [13.326]	1	1.36729e+06	1	6078079	244880	1	1	1	3.04936e+06	1	1	1	16.8472	56-12-2	[59.01551,80.9095][59.01809,80.9095][69.00948,19.4934][73.0289,568.6907][73.03316,283.7658][75.00463,54.2924][87.99075,5.7494][90.01415,1.8144][98.05466,7.0589][113.00411,8.0438][128.05708,7.9797][131.01076,16.7385][133.01279,49.9272][134.98303,7.1988][140.04556,88.8104][142.03099,37.3131][143.02605,57.7618][144.07185,16.7879][146.04733,8.7007][147.02008,835.3914][147.04266,166.2091][148.03435,45…
[439280] 5-hydroxy-L-tryptophan 2 [22.328]	1	1	1	1	1	1	1	1	304623	1	1	1	15.066	0-00-0	[56.99906,411.4864][218.12196,999.0][219.112,613.8664][220.09549,163.4799][291.15942,119.4524][292.1528,129.8991]
[128869] galactonic acid 1 [17.346]	1	1	1	1	1	1	1	1	1.87276e+06	1	1	1	23.023	13382-27-9	[53.00756,5.1288][73.02229,999.0][130.01825,12.7093][194.08151,4.5008][205.07272,33.1224][217.10107,569.631][224.02841,1.0292][231.0943,8.5612][266.08942,26.677][266.1044,26.677][320.14267,31.8971][344.10162,1.2216][391.08322,0.2468][392.19208,0.7745][395.17844,1.1197][418.1312,0.2834][419.1339,1.2052]
[24135] 4-O-Methylphloracetophenone 1 [15.588]	1	1	383965	1	1	1	667806	243610	22095.4	1	1	1	21.0697	7507-89-3	[52.99858,197.0657][60.03872,111.7063][63.03267,79.6478][63.86905,85.664][65.9779,63.1798][79.00873,433.6022][79.01216,433.6022][83.04768,543.7138][88.97547,120.1394][90.06937,202.9941][92.06743,66.4909][105.06403,44.4112][108.0754,123.4182][117.98044,999.0][118.02808,256.0141][121.02483,218.4828][127.01646,27.4224][130.00153,788.0748][136.05835,435.6255][137.03925,204.3993][142.98976,99.4296][14…
[33032] L-glutamic acid 1 [13.338]	1	1	1	1	1	1	1	1	1.61726e+06	1	1	192892	13.9095	56-86-0	[57.02217,34.9296][65.01218,20.0355][69.04536,494.5567][84.032,21.5683][84.06361,218.2475][112.07742,71.7688][172.08119,9.1642][174.09105,999.0][174.0958,999.0][188.05974,4.658][248.09517,123.9682][248.10672,119.5535][248.11043,118.6265][250.07655,13.872][276.0934,25.2197][276.0985,29.2869][277.07474,9.2608][278.0923,3.4602]
[5984] fructose 2 [17.288]	1	1	1	1	1	1	1	1	1.41728e+06	1	1	1	20.974	57-48-7	[82.97204,18.4243][139.9758,9.0268][157.02678,7.8394][159.01953,17.9823][183.93863,3.7835][203.05496,25.6591][217.10107,989.2052][217.11096,999.0][218.1075,219.5988][244.13425,19.7163][273.05765,4.2305][280.10663,7.2][288.09256,4.1873][289.12234,16.8925][292.08575,0.8739][307.17722,424.2179][335.18747,12.8005][360.02448,0.9747][367.04617,0.9324]
[440917] limonene [6.621]	1	1	174725	1	1	1	55454.9	1	91608.9	1	1	1	9.236	5989-27-5	[52.00727,454.9811][64.98079,118.0516][67.00411,789.0685][67.00704,789.0685][67.03989,729.1687][67.04297,736.3269][67.04964,956.6443][68.01105,999.0][68.02243,999.0][68.99688,333.5709][79.99455,269.5946][92.04988,338.2][93.03581,999.0][107.02457,214.4591][136.05835,293.8704][150.97643,49.2945][163.86368,5.6409][282.98306,27.446]
[753] glycerol [9.941]	1	1	6187260	10606233	7.51181e+06	10268891	1	1	9545954	2.01598e+06	1	3.42937e+06	16.0567	56-81-5	[53.96542,2.1862][55.02573,26.7208][57.01089,18.6922][57.0133,10.165][57.03164,17.0758][59.00146,8.6471][60.00235,23.2209][61.96083,2.7882][62.88852,1.8974][66.02379,13.0874][72.02686,71.1478][73.0289,907.1774][73.0359,360.3899][74.03429,213.6285][74.03683,207.4249][75.02363,325.7369][76.02496,13.0066][76.02842,13.7975][87.99718,24.6316][89.01482,56.243][90.00813,3.86][90.97158,7.9447][90.98147,9…
[7463] p-cymene [6.529]	1	256370	148935	1	120092	1	1	90037.7	13417655	1	1	72719.2	37.1313	99-87-6	[59.05004,999.0][60.96678,249.9386][65.05945,84.5799][69.98509,140.6792][74.00594,353.6287][76.97675,494.0674][81.96795,181.917][82.93726,57.9183][90.99878,749.1321][91.00488,419.6348][91.00891,622.6682][91.02396,22.3554][91.04389,719.3488][92.04062,111.6432][99.0062,36.8204][102.93681,661.631][102.94112,661.631][104.94622,217.1723][105.02242,4.8338][106.98683,123.5963][114.95937,398.6085][114.96…
[31404] 2,6-ditert-butyl-4-methylphenol 2 [15.189]	1	1	1	1	1	1	1	1	120908	1	1	1	18.732	128-37-0	[57.02217,495.0203][102.00063,371.188][130.01222,101.1472][198.04112,123.0312][199.00224,34.6868][212.06854,20.8298][215.04631,62.6305][277.12805,999.0][278.13174,264.0207][310.16614,111.7229][331.1144,49.6145][362.12808,35.8424]
[1549095] coniferyl alcohol [17.849]	1	1	1	1	1	1	1	1	9723.34	1	1	1	17.12	458-35-5	[196.11476,478.4373][203.9849,590.7981][227.09048,407.7339][229.94693,296.5701][293.11725,999.0][294.06244,429.7882]
[316542] N-ethylglycine 2 [8.773]	1	1	1	1	2092379	1	1	1	2774294	1	1	1	11.902	627-01-0	[51.97826,91.6881][57.99346,123.3664][59.00249,275.0217][62.92773,3.2261][64.02435,35.0845][68.9735,87.2097][69.95972,105.5722][69.96393,100.3656][73.03613,158.5566][86.99568,321.6532][94.48858,51.4976][99.01855,332.8496][100.99941,99.3659][101.99359,130.9051][104.00363,9.6352][104.98947,25.1528][113.00406,118.4894][116.01195,148.4385][116.01817,94.8113][118.0002,58.0561][119.99023,5.8739][122.98…
[3037582] mucic acid [18.907]	1	1	110821	1	1	1	1	1	1.75165e+06	1	1	1	22.354	526-99-8	[66.96973,53.628][73.01228,999.0][115.96843,31.3875][130.00676,0.8212][147.04266,245.3709][148.03981,137.8107][171.02184,58.2099][185.99722,3.9939][189.04858,261.5184][190.05743,68.2748][203.03912,19.0224][220.08534,51.22][221.06383,8.0925][221.07304,72.3419][231.08107,5.9095][231.1183,6.6027][243.0474,0.2554][261.05536,3.3459][263.05344,6.6608][278.11954,47.4391][279.11053,29.1669][292.1302,599.…
[6038] 2-hydroxyquinoline 2 [15.5613]	1	1	1	1	1	1	1	1	69169	1	1	1	25.689	59-31-4	[117.01945,48.4451][118.0002,295.3968][131.00319,131.3197][145.02475,999.0][179.90775,7.4652][215.94125,13.2288][325.2875,36.8686][327.14066,12.8565][370.3052,108.5002]
[243] benzoic acid [9.594]	397721	1.60683e+06	1108997	8365.72	1	210894	1	1	863763	1	1	1	22.4422	65-85-0	[59.00796,304.2557][61.98582,9.5917][68.01994,43.8017][69.01975,69.2315][69.02256,69.2315][69.02599,52.3588][76.99846,281.7069][77.00183,281.7069][77.01955,673.0582][86.02126,35.5153][86.98174,251.5078][104.90897,999.0][104.91335,999.0][104.96583,253.7035][105.00406,907.3415][105.00665,917.0657][105.00832,891.2589][105.009,999.0][106.00091,72.1997][107.01965,9.2997][135.02492,448.8884][135.02812,…
[71034] 2-Methoxyxanthone [19.691]	1	1	1	1	1	1	1	1	204305	1	1	1	11.148	1214-20-6	[87.98264,387.763][109.97829,425.5987][154.9938,999.0][188.98685,50.1903][222.04227,74.1232][225.03658,661.9354][226.03825,136.993][227.01646,84.7686][241.05275,93.0488][332.98837,8.0968][333.00327,8.0935]
[18986] 5-methoxy-3-indoleacetic acid 1 [19.743]	1	1	1	1	1	1	1	1	825228	1	1	1	18.749	3471-31-6	[105.03239,439.5949][114.01009,47.4641][139.0216,79.64][160.04828,978.4709][163.04391,150.8336][168.02873,55.956][184.07172,15.8821][187.08447,139.3775][189.05827,999.0][198.06102,47.8652][216.10822,105.8257][235.0629,39.7422][236.09422,12.7312][240.01921,8.6386][248.08974,24.0019][277.15393,384.0385][278.10733,115.3664][278.11954,94.2694][279.13156,45.8809][279.14447,21.8722][304.1186,14.9917][3…
[7472] N,N-dimethyl-1,4-phenylenediamine 1 [11.209]	1	1	1	1	1	1	1	1	3.98418e+06	1	1	1749553	13.103	99-98-9	[62.0599,365.407][73.02229,701.5283][74.03098,267.7323][78.07269,216.8655][80.18817,99.115][80.19209,99.115][109.07854,13.582][121.03416,134.601][124.12254,19.7133][124.12764,19.7133][135.04897,999.0][135.09195,999.0][135.09897,999.0][136.0453,319.5681][136.11758,340.5314][137.07317,104.5237][151.0607,43.0753][151.15239,16.7909][152.08055,8.7827][164.0813,19.7456][165.09079,44.6835][168.12265,3.5…
[69602] N-omega-acetylhistamine 1 [16.804]	1	1	1	1	131821	1	1	1	685609	1	1	1	9.4265	673-49-4	[54.98652,86.0402][68.94736,132.6278][82.99702,88.0858][96.99715,149.939][98.98189,72.1272][122.96755,72.8856][149.98912,15.9156][153.01923,999.0][154.02321,199.9268][154.02885,188.8261][166.04358,848.4883][166.06767,999.0][167.05028,721.8789][167.05515,80.2591][169.97449,5.0947]
[5280335] D-sphingosine 1 [22.326]	1	1	1	3.67404e+06	1	8292846	1	487404	21217776	1	1	1	19.4387	123-78-4	[50.98175,2.0194][51.09118,23.5341][59.02305,49.7042][60.03318,71.1502][60.99095,295.6176][60.9978,44.2654][61.03645,49.0117][61.99572,21.1433][67.04065,73.1851][68.03806,20.9858][70.04842,43.6667][70.05132,21.8133][70.06098,169.9983][71.07533,64.1][73.00558,999.0][73.00852,999.0][73.02582,260.572][73.0289,999.0][74.04074,299.1868][74.04323,167.5755][76.01783,90.8453][79.04408,12.5986][81.0505,7.…
[268779] N-methylglutamic acid 2 [13.38]	1	1	1	1	1	1	1	1	1	1	1	605176	6.794	6753-62-4	[69.9605,644.6981][69.96332,644.6981][75.02861,999.0][94.97441,37.7078][125.98943,24.8462][177.10667,456.2033][188.06807,754.4052][221.07922,59.646]
[n/a] L-glutamic acid-2,3,3,4,4-d5 3 (dehydrated) [13.208]	1	1	1	1	1	1	1	1	1	1	1	47473212	6.91	0-00-0	[60.02939,42.804][73.04478,999.0][74.03413,36.2394][75.02861,1.7385][86.051,531.6693][95.00211,0.6596][113.01723,13.1879][115.02086,8.0254][116.0219,1.8405][117.04675,171.1254][118.03213,28.63][118.0373,11.1674][131.04572,10.2693][137.9772,0.0869][144.06206,25.3927][146.05843,4.2836][161.09564,283.367][162.08858,223.2583][175.11766,278.3942]
[5789] thymidine [21.96]	1	1	1	1	1	1	3.37667e+06	1	1	1	1	2.00804e+06	7.71	50-89-5	[65.04229,5.0422][67.03902,21.4848][72.0164,92.8671][73.02588,823.8065][74.02537,174.5903][75.0064,739.528][76.00191,229.0835][76.99982,235.9116][77.99306,11.2666][83.05424,422.4686][87.00561,153.8688][90.01113,65.2393][99.01891,74.1829][103.01839,999.0][103.03691,999.0][117.05649,783.8231][131.99553,13.9297][132.00127,0.2451][147.0332,38.8294][152.99594,2.5256][162.10686,14.8809][173.11906,8.567…
[994] Phenylalanine 1 [13.545]	1	1	1	1	1	1	1	1	1	1	1	77113440	7.463	63-91-2	[74.09212,177.6445][76.06757,15.6511][83.03133,6.958][90.07028,55.9111][92.03259,1.4][99.03603,57.729][104.05114,37.3832][115.04365,43.0544][120.04701,45.791][140.05911,0.361][146.14209,999.0][146.14276,999.0][146.14288,999.0][146.1438,999.0][146.1439,999.0][146.14403,999.0][149.08131,63.1376][150.08148,14.0557][157.08078,1.1584][183.91585,0.0628]
[5367146] 2-hydroxychalcone 2 [20.305]	525277	1	1	277139	1	333353	1	1	1	1	1	296790	44.0435	1214-47-7	[54.94795,21.9119][56.02008,29.334][56.0227,29.334][58.98014,165.9238][58.98336,165.9238][59.00937,198.2946][61.02634,83.4261][67.97191,11.8652][74.00641,312.9633][77.00183,195.2996][77.00533,195.2996][85.882,1.6872][86.96832,140.4698][101.91843,58.0225][102.94244,286.8568][104.96927,122.0521][116.95887,49.1358][118.97742,355.167][118.98385,387.9595][120.98335,59.0917][124.98948,52.4537][130.9704…
[4180364] 1,3-dihydroxyacetone [9.662]	1	1	1	1	1	1	1	1	1	1	1	3.6412e+06	7.151	96-26-4	[57.00159,38.9162][58.00644,97.7806][75.0022,891.7076][78.00976,21.6631][88.00442,43.7246][89.01296,267.324][90.01384,38.681][90.01758,38.681][103.02516,781.7425][104.03693,28.4208][147.05724,999.0][149.05309,65.3181][157.08078,8.9147]
[995] phenanthrene [16.541]	1	1	1	1	1	7053.43	312072	21966.7	1	1	1	19119.8	30.364	85-01-8	[50.96839,641.9135][50.97046,641.9135][60.98133,18.5632][68.90395,958.3557][73.96984,37.313][73.97365,37.313][83.83743,154.7534][83.84118,154.7534][89.0174,82.311][104.94308,999.0][104.94882,999.0][105.81409,267.5642][116.00581,54.0741][127.8727,244.709][141.0085,3.1983][151.87282,323.076][154.0761,757.5759][161.83711,226.2155][174.0293,5.862][175.90283,205.3024][175.90512,165.5879][176.07521,999…
[92904] 3-indolelactic acid 1 [19.811]	1	1	1	1	1	1	1	1	1	1	1	31315470	6.247	1821-52-9	[55.16607,59.4923][63.12185,83.6816][73.16817,999.0][75.17228,118.6583][78.12135,141.7222][108.13633,23.1798][130.16528,471.7849][180.16891,34.1159][186.11089,5.9277][206.18582,0.1284][824.66815,0.0306]
[RTL] Myristic Acid d27 [16.727]	1	2.36623e+06	4.62076e+06	5.20696e+06	4.68831e+06	1	7.72975e+06	220492	1	1	1	28842886	20.1047	60658-41-5	[50.08274,363.546][50.08904,431.8076][51.10018,2.978][62.05171,331.6446][62.0619,227.7993][62.06223,74.4237][63.0458,22.8565][64.07288,47.9563][64.0743,49.9718][64.0871,64.1593][66.10659,148.0711][67.0984,7.8347][70.03133,6.1215][72.02074,31.2226][72.02375,31.5902][72.02725,31.3699][72.03019,60.3106][73.01842,999.0][74.03709,197.9647][74.04095,206.9513][74.04462,206.9513][74.05006,244.4496][75.02…
[8512] 1-hydroxyanthraquinone [20.965]	1	1	100682	1	1	1	1	165014	1	1	1	837634	34.2867	129-43-1	[91.97533,21.1249][101.92574,61.1793][102.94547,444.1678][116.97712,223.0375][117.94922,44.636][118.96815,415.2282][118.97406,342.5995][120.97858,54.9214][132.99385,985.8955][137.00787,136.6794][137.01454,57.7131][141.15001,19.429][148.0141,115.2634][148.01428,393.6241][148.0202,186.2052][148.02744,213.8266][149.9716,139.9739][155.03207,86.13][163.92085,43.4822][167.92712,8.0327][175.93903,49.895…
[72924] 6-hydroxynicotinic acid [13.827]	1	1	1	1	12120.3	1	1	1	1	1	1	262066	41.4415	5006-66-6	[118.97406,999.0][122.94077,63.6534][122.9464,63.6534][145.93394,77.1398][153.03976,143.8093][161.94252,110.9128][164.99103,464.3204][166.97649,82.8184][177.88235,714.7076][177.8903,714.7076][179.9841,147.8943][182.18564,163.3087][182.19377,163.3087][184.91048,30.8379][189.96327,28.2554][193.92044,321.0704][193.99692,327.1192][196.01546,256.5966][198.01639,233.4654][222.91524,999.0][264.99936,187…
[8742] shikimic acid [16.433]	1	1	1	1	1	1	1	1	1	1	1	2.56367e+06	10.84	138-59-0	[101.97897,9.0504][147.03145,982.8378][147.0386,999.0][204.07419,242.2724][205.0781,10.6834][220.11163,1.7132][330.95456,0.6341]
[255720] 2-amino-3-methoxybenzoic acid 2 [16.5]	1	1	1	1	1	1	1	1	1	1	1	59941.3	9.75	3177-80-8	[58.01171,999.0][179.85118,20.2767][263.0142,144.9913][296.09012,834.5932][296.1027,834.5932][297.07727,432.7616][298.08902,103.5615]
[760] glyoxylic acid [10.813]	1	83131.7	1	1	1	1	1	1	1	1	1	243661	14.2775	298-12-4	[76.98933,898.9461][78.99312,80.9412][114.04086,37.568][118.04519,241.445][134.02719,871.7816][160.05042,21.2404][174.06157,370.9503][174.07796,348.0986][184.02374,999.0][184.0312,999.0][227.06372,84.2402][285.09875,196.5496][286.0879,49.2172][292.9983,31.6416][293.02875,6.1742][300.07782,9.7219]
[70] 2-ketoisocaproic acid 2 [9.041]	1	1	1	1	1	1	1	1	1	1	1	9325108	6.455	4502-00-5	[73.15897,999.0][119.1394,3.9082][121.15446,0.8205][138.15144,1.1473][163.24629,0.1751][200.16731,30.2972][906.5451,0.0247]
[931] naphthalene [8.87]	1	1	1	1	1	1	1	1	1	1	1	5.07394e+06	6.48	91-20-3	[56.16681,999.0][62.17346,167.4634][65.14618,62.9761][70.09769,403.6414][79.11857,131.7828][102.1176,16.5705][108.11838,37.4168][127.15854,212.7116][128.14061,579.8368][171.19511,0.6121][202.19095,18.4082][204.16084,16.2525][227.7202,0.1991][227.73581,0.1991][234.69078,0.1782][668.8245,0.2038]
[8697] 2-ethylhexanoic acid [8.407]	1	1	1	1	1	1	1	1	1	1	1	3.08513e+06	24.063	149-57-5	[75.00977,999.0][76.00516,69.1073][105.00131,26.5325][106.03932,2.2953][109.06647,27.2596][119.01493,66.4942][145.0378,660.3159][188.08746,14.6919][201.09726,135.8699][215.13362,10.9028][216.09937,2.6633][241.1514,20.2881][247.155,0.8591][297.25967,47.6595][330.20334,0.1642]
[93556] 5,6-dihydro-5-methyluracil 1 [11.637]	1	1	1	1	1	1	1	1	1	1	1	307176	45.216	696-04-8	[180.0,145.1051][189.0,265.5967][223.0,274.8129][254.0,63.4539][255.0,999.0][264.0,23.6781][270.0,222.9473][285.0,129.8467][313.0,255.7779][326.0,372.569][328.0,381.8151][330.0,150.8047][385.0,37.0469][403.0,35.6791]
[601] D-Ala-D-Ala3 [16.898]	1	1	1	1	1	1	1	1	1	1	1	2.12974e+06	6.783	923-16-0	[58.01774,360.7493][75.01877,519.3093][75.02306,519.3093][76.01654,52.7081][82.03705,85.6297][84.00319,77.4138][97.9948,14.2489][99.99674,999.0][104.00813,67.3119][106.01006,10.3516][106.98814,12.4002][124.04408,3.4797][131.03195,172.8433][138.97194,5.0454][150.98605,23.9218][150.99237,23.9218][184.95308,2.2545][188.07825,806.433][189.07445,155.5046][191.05013,15.204][192.0572,655.8354][194.0589,…
[C8] Methyl Caprylate [7.812]	1	1	3349655	1	1	1	1	1	1	1	1	1.26745e+06	6.4625	111-11-5	[59.01494,999.0][74.02618,273.3107][74.02981,186.342][80.00628,31.6614][87.01796,301.3955][87.01985,451.3436][115.00835,43.2985][123.92216,0.1719][127.00462,19.0223][159.05867,6.4447][175.11041,999.0][179.05482,4.0174][221.07066,399.6479][223.06499,55.2482]
[12298] valeramide 1 [7.029]	19857.5	1	1	1	25146860	1	1	8883223	1	1	1	19374134	13.3072	626-97-1	[53.01543,7.1061][53.98082,3.0712][55.0042,15.6383][55.04268,207.2766][58.97871,999.0][59.01125,999.0][59.08133,999.0][59.08549,999.0][60.01464,84.0068][60.08431,131.1513][61.00768,46.3126][61.05466,47.2137][68.97137,9.7284][69.98827,123.0488][71.90688,92.8615][71.99534,269.3131][72.05009,294.4586][72.05421,473.5354][76.06654,11.2757][84.0144,19.2428][84.01678,22.2834][84.02021,22.2834][85.0403,5…
[10758] mandelonitrile [11.038]	1	1	1	1	1	1	1	1	1	1	1	11340892	7.389	532-28-5	[60.03558,65.8193][84.99554,52.467][89.04041,442.7888][90.04942,40.0006][91.03624,0.4439][99.00623,38.3841][116.0219,114.8803][116.02707,139.2733][117.03776,24.7196][134.04832,19.4132][152.03421,2.104][191.1234,999.0][192.12009,136.7986]
[62453] 4-vinylphenol 1 [10.051]	302874	171849	210126	136734	22245.5	216117	40559.1	102782	1	1	1	278890	43.0923	363-24-6	[52.05912,137.8556][58.02296,62.6274][59.96019,62.3994][66.07809,36.0074][67.1045,60.4179][73.9929,689.8405][81.91655,164.7648][81.96649,63.8016][87.9193,67.4278][88.90211,323.4833][91.98579,60.7239][91.99913,84.8139][99.04804,29.65][99.05318,29.65][102.97028,881.3008][105.94839,24.6663][105.96634,64.1116][114.96418,75.7358][114.97575,163.0181][118.98431,956.4364][118.98993,956.4364][119.94288,16…
[326] 4-isopropylbenzaldehyde [11.452]	1	1	1	1	1	1	1	1	1	1	1	375513	6.74	122-03-2	[80.98025,8.7547][103.99886,54.1449][121.95851,3.6617][130.04204,999.0][137.99974,6.7667][142.02109,3.4255][151.95093,3.1857][158.06786,41.0444][166.02252,75.113][166.9863,11.3708][177.10667,358.7021][192.03313,59.9019][226.05135,0.8771]
[10241] 9-fluorenone [17.583]	855660	1	170193	1	165458	291578	1	131707	1	1	1	695782	43.9683	486-25-9	[57.96159,50.5165][60.95429,98.9666][60.95685,98.9666][63.94667,56.8432][74.99141,303.0113][86.93827,123.1135][86.94846,160.3591][88.93401,172.7838][88.94401,101.3235][89.93154,28.142][103.95695,73.0304][105.01691,143.8385][107.01316,64.9072][110.99947,20.6842][116.97712,98.5956][118.97406,306.4931][119.00121,425.5618][120.98819,82.8347][120.99316,82.8347][130.97092,91.4812][133.97449,150.3147][1…
[998] phenylacetaldehyde 2 [8.708]	1	1	1	1	1	1	1	1	1	1	1	2030134	31.614	122-78-1	[55.01109,249.5559][60.99085,69.2513][91.03624,801.5808][116.02707,227.5377][117.02953,999.0][137.96501,5.1066][153.03976,13.0295][171.05432,840.9382][173.08849,215.3995][181.07117,13.4192][181.07843,13.4192][188.04033,41.6179][194.04266,10.3535][199.08649,55.1308][219.09955,315.2861][222.11281,66.1638][237.1502,259.2773][243.09879,36.2845][257.09927,94.8311][260.12314,23.6199][275.09937,86.8542]…
[10836] Methamphetamine 2 [11.387]	1	1	1	1	1	1	1	1	1	1	1	9794359	6.15	537-46-2	[59.1465,340.1435][62.21006,104.1272][63.12709,308.2062][74.14114,535.3314][92.10825,19.1322][101.12996,14.9977][104.13349,16.6819][114.16268,4.469][130.16528,999.0][131.14848,240.0405][139.12097,7.1531][143.06372,39.7534][180.15225,108.3057][272.19644,6.0797][277.17087,1.1306][597.6304,0.0832]
[1287] epigallocatechin gallate [34.36]	1	1	1	1	1	1	1	1	1	1	1	219330	12.856	989-51-5	[189.07445,160.89][248.97987,14.4214][264.99936,19.7449][266.00742,2.592][281.04358,999.0][369.10455,130.0524][369.1207,130.0524][370.08304,48.4154]
[21236] L-norleucine 1 [8.945]	1	3.54875e+06	10953451	1	1	1	1	1	1	1	1	18939116	7.043	327-57-1	[63.00264,1.5941][68.97971,7.8324][70.00935,95.2636][73.03468,724.3158][74.02193,72.7594][74.02322,25.7906][74.02496,72.7709][75.07867,137.5545][76.01254,7.5883][86.01479,999.0][86.03261,999.0][86.0998,999.0][93.99004,0.6912][94.95073,0.5518][99.98585,269.3171][101.00243,39.6988][104.02362,17.4684][104.06857,22.2447][106.01006,0.2164][109.98895,0.3139][126.00428,0.2831][131.03195,6.4363][146.0405…
[5280335] D-sphingosine 3 [22.527]	1	1	1	1	1	1	1	1	1	1	1	453682	8.688	123-78-4	[77.99558,98.623][104.03239,681.3512][124.98812,38.6407][134.97797,46.0698][188.99658,13.0513][195.85005,2.2802][195.8594,2.2802][196.93295,2.8059][204.11436,999.0][205.0927,325.3745][206.079,92.1425][222.07806,295.3388]
[5897] N-2-fluorenylacetamide 2 [22.128]	1	1	1	1	1	59863	1	1	1	1	1	222825	44.819	53-96-3	[92.00924,131.783][114.9718,463.8271][130.99678,963.5707][149.82878,610.2957][153.0367,325.1705][158.76305,287.8951][159.86333,24.6775][160.94731,614.0061][166.92204,227.5792][179.96739,386.6261][179.99147,273.3905][180.97224,786.1974][181.00726,565.4491][187.00037,255.8679][205.98495,290.7544][222.9626,772.9417][222.9717,772.9417][222.98573,999.0][248.97987,999.0][254.00243,941.3464][257.01102,9…
[5288725] N-methylalanine [8.43]	1	1	1	1	1	1	1	1	1	1	1	11346522	10.953	100-61-8	[69.95725,62.0834][74.0378,353.2596][75.02306,60.877][99.99674,382.7281][104.00316,18.2719][120.02487,166.3891][130.04204,635.5484][131.026,271.592][131.03195,271.57][135.02895,182.6941][136.01816,5.3168][136.98492,6.1273][147.0454,999.0][147.05128,584.1965][149.04709,44.9878][150.05432,8.8323][161.0472,121.6175][170.99915,15.0375][173.00827,7.5982][174.00732,13.4697][187.02383,14.8062][188.02289…
[4737] Pentobarbital [16.366]	1	1	166610	1	1	1	1	1	1	1	1	364660	20.316	76-74-4	[60.98083,160.2026][60.98363,160.2026][74.99517,999.0][97.05859,132.4332][111.03925,66.4812][131.00304,168.9867][164.1274,5.1827][229.97618,1.7746][241.18361,42.5324][247.16922,1.937][247.17932,1.937][257.1706,47.6469][285.2072,999.0][285.20728,574.3942][286.23495,122.2322][287.21204,60.9697][287.2184,35.9164][287.23218,35.9164][288.17444,4.7738][300.17218,50.234]
[637511] cinnamaldehyde 1 [11.669]	1	1	1	1	1	1	5462702	1	1	1	1	12690818	8.544	104-55-2	[52.03571,2.2959][58.03398,134.0965][59.01543,434.1756][62.02179,17.9769][68.05041,3.5867][70.02277,24.0335][77.01123,256.5474][84.06022,86.3311][85.03183,93.2016][88.02114,100.2185][90.01613,122.322][97.04496,12.7567][101.01692,363.2507][103.0612,999.0][104.06585,98.8009][105.02587,73.1778][107.04826,3.7852][129.06512,34.2468][130.04616,6.4198][134.03561,24.2452][143.0752,35.5349][148.02463,7.01…
[39] dihydro-4,4-dimethyl-2,3-furandione 2 [9.671]	1	1	1	1	1	1	1	1	1	1	1	216485	11.781	13031-04-4	[54.01245,193.7446][54.01602,172.062][55.02931,999.0][68.01713,293.7275][80.01046,76.9609][169.03236,17.2279][187.08209,226.5358][187.09515,237.6087][238.82378,2.8216]
[6724] acenaphthenequinone 1 [18.99]	1	1	1	1	1	1	1	1	1	1	1	76390.1	11.299	82-86-0	[64.94611,38.2221][125.01527,999.0][126.9302,51.267][152.01076,366.7059][153.05647,87.9166][153.06343,87.9166][170.00905,66.3837]
[13006] 1,2-cyclohexanedione 1 [10.83]	1	1	1	8680.82	1	1	1	1	1	1	1	80524.7	23.6475	765-87-7	[55.03325,999.0][55.05147,999.0][82.00101,250.2863][109.05035,349.4603][109.09151,189.4241][122.01147,42.9549][124.07522,75.5901][138.07628,61.5096][171.0075,68.7957][185.05112,97.7028][235.17767,25.8384][319.06082,118.8784][319.07776,118.8784]
[6998] salicylaldehyde [11.979]	1	1	1	1	212853	1	1	1	1	1	1	232779	42.2735	91-22-5	[71.99207,40.5085][80.98978,73.3925][86.9679,167.7789][89.83795,14.7712][102.97028,293.9519][105.98118,14.8303][121.0059,54.1189][135.04134,558.2611][143.79216,5.4606][143.80023,5.4606][149.9857,77.4303][156.90074,117.1599][160.89407,64.9974][173.85419,2.6204][175.98553,85.0305][176.93573,457.6402][176.93935,225.3563][182.97182,8.7][193.97476,73.2091][208.00198,999.0][208.01361,999.0][265.94955,2…
[338] salicylic acid [13.075]	1	41375.4	32103.7	1	1	1	337177	1	1	1	1	623905	35.7843	69-72-7	[73.0109,999.0][74.0201,400.2951][80.93871,338.1119][88.8952,544.5872][88.89876,544.5872][91.0323,259.4217][92.02859,35.199][93.87171,49.1717][102.93739,69.6154][106.97559,61.4858][108.00736,2.7908][121.00331,27.1496][131.87465,159.6544][134.98872,443.6101][134.99825,999.0][135.04558,999.0][136.03918,76.0833][144.87097,85.2862][144.87686,85.2862][144.97684,4.8017][144.98445,10.3805][149.89748,70.…
[22819] 1-indanol [11.038]	27985.7	1	1	2568459	1	1	1	1	1	1	1	2.8216e+06	15.1383	6351-10-06	[52.00877,1.7208][52.01164,11.3883][59.00937,89.5141][68.01713,1.0435][74.97095,999.0][74.99627,998.1618][74.99933,999.0][75.01379,999.0][75.89648,80.3653][91.0323,5.6302][100.85705,99.3759][111.0073,2.7506][115.0112,310.5237][115.01702,310.5237][115.01943,53.134][115.02823,59.5734][155.04338,39.1703][156.037,5.6431][157.0716,3.7312][171.0939,1.7009][171.10278,1.7009][175.01491,16.6998][195.8771,…
[736228] 3-Methylorsellinic Acid 1 [12.918]	439284	1	39773.7	190826	1	143757	539900	1	1	1	1	166242	43.3408	4707-46-4	[51.01896,255.875][55.9814,71.7767][55.98366,71.7767][63.903,8.8175][65.9266,5.0185][69.01057,94.4767][73.00893,999.0][73.01415,999.0][73.02278,999.0][75.00795,999.0][78.01668,24.682][87.94367,248.0847][87.94776,248.0847][91.04087,999.0][91.04485,999.0][92.04031,84.5565][100.90555,28.7134][102.94244,518.3818][104.97727,450.9211][110.97234,137.4188][115.96824,120.0961][115.97429,120.0961][116.9854…
[441032] D (+)altrose 2 [17.46]	1	1	1	1	2.2072e+06	1	1	1	1	1	1	1	21.355	1990-29-0	[54.98226,36.4957][74.9989,325.7299][87.99718,19.6771][99.99776,54.5332][103.02237,782.5308][115.01931,23.1276][117.00568,282.7877][131.00049,94.9203][132.01083,19.6822][147.03943,912.1264][155.01866,7.363][161.05466,117.8201][177.05469,29.358][201.08012,50.8523][205.08957,999.0][206.09753,198.6692][208.05045,18.6645][214.06442,15.2029][214.0734,15.2029][215.01141,8.7627][216.07097,10.503][218.09…
[1531] 2-amino-2-methyl-1,3-propanediol 2 [10.56]	1	1	1	1	89181.4	535560	1	1	1	1	1	1	14.3835	115-69-5	[58.01707,141.4463][65.90159,39.4038][65.90485,39.4038][69.98784,100.4012][70.99677,48.5106][74.00589,460.0297][86.9124,47.6057][98.02962,56.6325][128.03424,999.0][128.05574,226.191][131.99405,53.3248][132.00098,53.3248][142.0455,47.5653][150.06462,32.3656][164.029,9.9098][164.03865,9.9098][181.94644,26.33][198.10316,15.8363][218.09393,999.0][218.10237,873.145][219.1041,187.6787][220.12193,319.94…
[4623424] sophorose 2 [25.189]	1	1	1	1	67150.9	1	1	1	1	1	1	1	28.473	534-46-3	[204.05373,999.0][205.06612,378.7631][243.05965,32.696][305.09265,30.3298][319.13788,74.6598][331.14813,7.4656][362.171,96.1829][363.18805,14.869]
[637520] methyl cinnamate [11.58]	1	1	1	1	5.19416e+06	1	1	1	1	2.29228e+06	1	1	7.23	103-26-4	[62.00597,16.1601][68.97702,16.1929][74.03246,71.6304][74.03458,150.9541][74.03789,150.9541][77.00397,999.0][78.00607,90.6261][78.00665,7.3733][81.97275,1.5718][84.99316,4.8793][88.9998,5.3144][90.00072,1.5224][93.01453,6.0211][102.99225,297.9021][103.04072,999.0][105.00518,26.1509][125.00011,52.3446][127.04464,4.0464][129.0484,21.7585][131.01341,89.8494][132.01083,16.0748][140.02333,0.3096][149.…
[3848] 3-phenyllactic acid [13.981]	1	1	1	54460.4	17362.5	1	1	1	1	548580	1	1	40.487	828-01-3	[50.03223,51.6266][51.06169,72.0811][62.97573,17.9802][65.80331,49.613][73.00132,999.0][82.99854,30.1121][84.9856,50.8043][101.97885,36.3568][106.98946,56.0847][131.96512,56.4082][133.0014,999.0][137.00401,89.8789][147.02072,966.501][147.02682,966.501][148.01236,167.4119][155.98811,348.618][161.96396,49.876][163.80086,58.4741][164.94983,65.4295][191.9343,26.2335][192.94879,999.0][192.97127,450.44…
[1110] succinic acid [10.509]	1	1	1.02563e+06	1	290987	3.01495e+06	1	1	1	1	1	1	13.947	29915-38-6	[52.98876,4.8876][59.96011,13.8684][60.98188,193.0265][74.02219,87.8986][74.02547,87.8986][75.00599,572.5402][113.02995,43.9851][116.98954,113.508][127.98252,5.4484][127.9898,5.4484][129.02184,125.3603][131.00217,18.1543][133.00899,25.8795][143.04594,26.6012][147.0361,999.0][147.0384,999.0][148.0296,231.1102][148.03462,181.3782][148.04073,273.0683][148.04404,999.0][149.02507,152.9523][149.03198,1…
[637517] elaidic acid [20.508]	1	1	1	333418	401873	1	1	1	1	1	1	1	23.8655	112-79-8	[74.99627,999.0][83.03941,201.3068][85.02237,65.6069][96.00966,204.684][96.03706,288.6919][109.07794,113.4435][110.02264,80.3088][112.02489,34.5121][112.02956,34.5121][116.99731,799.0517][117.01038,999.0][124.07261,50.1116][124.07671,36.0847][125.02737,30.9262][125.07378,30.5621][129.00008,761.6697][146.0048,48.9172][151.08972,34.9796][151.09598,34.9796][151.09618,31.2891][156.9923,25.8632][169.0…
[24154] galactosamine 4 [17.797]	1	35765404	1	16290423	51464836	44710224	1	1	1	1	1	1	8.301	1772-03-8	[51.02011,2.7062][52.0146,1.7669][54.02821,3.9862][55.03553,131.7548][56.04062,31.2017][56.04528,14.9433][57.02731,18.0453][58.01262,41.6004][59.00917,73.9001][59.01602,90.1074][59.01851,97.0337][60.99,71.288][62.00274,4.6678][65.06168,1.3997][68.05233,1.1781][72.02412,13.3227][73.03316,147.0361][73.03609,459.8214][73.04283,556.1831][73.04303,517.4602][73.04597,556.1831][75.0432,938.8788][76.0110…
[2346] benzyl isothiocyanate [11.361]	1	1	1	1	108654	9662.58	1	1	1	1	1	1	36.319	622-78-6	[61.84875,56.2138][61.8513,56.2138][67.99516,191.8705][90.96058,817.2648][91.0276,999.0][91.99038,104.8994][115.97237,112.796][137.00449,216.7428][138.03308,16.4246][138.04242,16.4246][145.8746,68.0326][148.91365,999.0][149.01178,834.2679][160.94286,353.974][186.97552,91.516][198.01817,154.0528][255.0162,560.1326][284.03387,16.9494][286.9223,12.7368][295.94403,20.7373][311.95914,29.4551][315.9399…
[750] glycine [10.456]	1	1	1	1	18024152	31577824	1	1	1	1	1	1	13.9045	56-40-6	[52.9982,2.7665][57.0111,23.1177][57.0129,12.5032][59.02231,266.4129][59.02451,160.7536][68.0043,0.5822][68.00701,1.1158][73.06057,999.0][74.05348,96.8857][75.03312,129.0645][85.01208,8.5669][86.01942,559.8287][87.02785,57.472][87.03014,35.0713][88.00403,23.8522][88.00808,23.6497][89.93605,0.3708][101.02284,71.1842][101.03651,42.3754][103.0027,26.5893][103.9878,4.0138][104.00556,2.6137][104.99958…
[10393] 4-(2-hydroxyethyl)phenol ( tyrosol) [13.862]	1	1	1	1	16839.5	1	1	1	1	182250	1	1	42.86	501-94-0	[59.96874,71.0617][85.96684,47.4687][85.97063,47.4687][88.9504,711.236][88.95473,711.236][97.86494,115.0209][117.97462,217.3695][124.96095,267.7333][127.95571,87.5369][145.93443,37.9766][148.01971,963.7709][148.02597,963.7709][151.91718,150.664][160.93524,433.0153][178.98973,746.202][179.82486,106.9288][181.95724,68.1303][189.93922,72.8125][193.98781,496.7502][204.94643,255.8993][204.99846,252.62…
[440294] cis-1,2-dihydro-1,2-naphthalenediol [14.877]	1	1	1	1	283305	1	64937.1	280087	1	521295	1	1	38.6355	51268-88-3	[52.06917,8.5538][72.99855,999.0][73.00852,999.0][73.01281,999.0][90.99252,83.1997][91.01334,268.0061][91.0165,75.7501][95.99393,302.3491][100.06974,4.8291][101.80468,7.9095][102.97455,54.9737][106.98946,13.5136][115.02849,68.1564][122.96073,6.3908][128.02547,43.2061][130.93167,37.3825][133.95963,32.7527][133.97139,20.6632][136.00688,38.4042][147.01282,15.1294][147.06935,999.0][160.01314,15.5503]…
[5826] d-Amphetamine [10.263]	1	16784270	1	1	14958411	1	2.56861e+06	1	1	1	1	1	7.04833	51-64-9	[54.03342,3.9967][55.97796,33.0286][60.06249,83.2715][60.99534,54.848][71.99786,292.9038][72.04348,268.797][73.02588,999.0][73.09663,999.0][73.09702,999.0][84.02142,8.9791][91.00211,15.388][91.06008,15.3158][91.06723,15.5259][91.07132,15.5259][99.97754,361.7604][100.02145,333.9665][104.05932,20.5711][104.06354,20.5711][109.97083,1.0181][112.99573,45.2442][114.04086,51.4452][114.04561,51.4452][115…
[649] 5,6-dihydrouracil 1 [12.314]	1	1	1	1	8980092	1	1	1	1	1	1	1	7.763	504-07-4	[57.98759,12.1312][58.99953,21.8267][70.99089,4.3359][73.01907,124.729][81.98385,0.9929][85.98287,3.3126][95.9341,2.205][100.98138,5.015][112.98809,4.8008][124.94924,1.3966][140.03848,2.1789][157.03203,2.7851][171.07086,999.0][172.05959,109.7453][173.05899,24.3698][187.08075,6.0369][188.08421,4.3663]
[94214] methyl-beta-D-galactopyranoside [16.935]	1	1	1	1	4896045	1	1	1	1	1	1	1	31.592	1824-94-8	[67.03273,6.0465][71.00166,10.6788][73.03279,883.0164][91.03159,121.9106][92.05822,13.3356][108.04633,7.7656][112.00384,2.7567][112.01252,2.7567][113.99493,2.1878][120.06181,87.3993][129.03064,107.151][133.04106,999.0][136.06052,11.6737][137.98347,0.415][146.04514,19.0051][148.05707,40.2198][149.04298,44.2764][156.04181,13.7679][157.0527,54.0503][159.04868,29.2452][159.05522,28.9092][160.04344,7.…
[660] dihydrocoumarin 4 [15.666]	1	1	1	1	385731	551364	657615	595567	1	1	1	1	43.8483	119-84-6	[67.94865,3.4494][67.95147,3.4494][73.01415,999.0][73.01438,999.0][73.01466,999.0][73.0158,999.0][74.01057,91.2778][87.89048,13.833][91.04087,76.5937][91.04485,76.5937][91.99712,9.5609][104.95837,31.7461][104.96261,29.7713][106.97829,13.0385][108.91918,4.3882][111.89907,3.7793][114.98701,39.0878][117.96892,7.24][118.98993,16.3567][118.99164,100.2052][119.95077,14.8757][123.0091,5.0378][133.9866,3…
[643801] methyl palmitoleate [17.466]	1	1	1	1	215255	1	1	1	1	1	1	1	26.128	1120-25-8	[55.03988,999.0][65.01186,32.3435][67.03273,291.6768][83.05329,113.2467][91.94574,8.9243][93.02531,10.6912][93.02917,10.6912][97.06594,480.1783][123.07725,111.2708][124.07925,139.9411][151.0657,11.671][290.25552,5.7932]
[6912] xylitol [15.376]	1	1	1	1	4245874	1	1	1	1	1	1	1	20.89	87-99-0	[72.02744,43.1736][104.04092,169.5286][105.02342,72.165][105.02771,74.7212][111.00454,2.755][114.00942,24.1386][126.00979,8.7977][131.01341,58.6611][134.026,31.4943][142.01257,10.0391][142.02155,10.0391][148.04404,101.6633][159.05522,9.0318][163.00554,23.5786][170.03156,2.2328][176.04634,4.279][193.0529,6.6315][201.08012,31.955][205.10104,117.1703][215.06482,3.7847][217.09836,999.0][256.1158,10.6…
[3126] DL-dihydrosphingosine 2 [22.602]	1	599318	1	1	2.46156e+06	1	13842713	668264	1	1	1	1	22.1578	13552-09-5	[50.08161,450.175][53.02259,17.895][56.05034,82.5597][60.99249,58.4958][68.03185,24.8317][69.04349,134.6819][70.04986,31.51][70.05692,46.5326][73.01418,999.0][73.01466,999.0][73.03279,999.0][74.02931,148.3984][74.03687,229.7934][82.00311,10.1793][82.00703,10.1793][82.05304,17.4574][83.07259,58.3747][85.06609,46.9888][86.04162,13.8435][87.0209,12.7213][89.00391,30.5736][89.00842,30.5736][89.01224,…
[12647] L-homoserine 2 [12.359]	1	1	1	1	754247	1	1	1	1	1	1	1	13.715	672-15-1	[59.00944,26.5474][71.98741,13.9295][98.01261,455.3774][128.02547,999.0][144.02605,55.5066][147.03943,404.4185][159.0915,7.9134][172.02155,326.9612][174.00708,4.484][202.02222,107.3261][218.08336,903.4945][218.09393,113.6648][233.08902,19.6405]
[7478] p-anisic acid [13.2267]	1	111101	1	15251.3	16929.8	1	1	17812.7	1	1	1	1	39.029	100-09-4	[51.90969,73.1321][54.13434,55.3128][63.86559,64.8968][81.97309,81.4044][92.02765,58.6287][98.85199,27.0559][99.85749,18.3823][104.89947,262.5998][119.92498,52.4363][119.92992,107.0113][134.98851,999.0][134.99321,999.0][135.00024,999.0][135.0302,999.0][141.00446,31.4449][145.8867,41.4289][147.00305,0.7305][152.91975,52.9861][164.90526,277.4351][164.90688,252.3252][164.91261,277.4351][164.91885,26…
[124925] 8-oxo-2'-deoxyadenosine [23.464]	1	1	1	1	26922.2	1	1	1	1	1	1	1	19.794	62471-63-0	[66.9172,157.8072][102.96852,999.0][183.07663,30.8873][221.07368,62.9811][296.05133,286.1381][297.04376,145.7621]
[n/a] 3-amino-3-(4-hydroxy-phenyl)-propionic acid 1 [17.14]	1	1	1	1	15672.2	1	1	1	1	1	1	1	40.667	0-00-0	[163.8407,237.0241][167.1061,91.7086][193.9004,418.6284][195.044,999.0][223.03128,278.1064][324.8937,316.9103][341.9164,253.0545]
[31404] 2,6-ditert-butyl-4-methylphenol 1 [13.049]	1	1	1	308228	3153890	570279	476449	1	1	1	1	1	18.0045	128-37-0	[50.99936,66.2326][53.01059,51.1476][55.02327,29.5337][57.02206,31.569][62.86986,3.3625][64.99656,65.9541][70.99514,26.4201][70.99815,26.4201][74.03744,332.6211][75.01325,319.0336][76.02103,19.05][76.02441,19.05][92.94485,3.4747][100.07223,4.3521][103.01937,999.0][106.01004,7.8128][113.97547,3.9246][120.07246,304.1696][120.95746,44.256][122.93375,14.1177][125.98004,2.5584][125.98519,2.5584][129.0…
[4771] Phentermine 2 [11.286]	1	1	1	1	24476980	1	5.12865e+06	6863676	1	1	1	1	6.91867	122-09-8	[51.83221,1.977][57.99146,185.496][62.06148,1.565][68.9744,0.0][73.09663,999.0][74.04158,0.0][74.0498,334.096][74.08198,122.0138][87.06987,146.0707][88.00451,0.0][90.02052,112.7344][90.06829,34.2904][90.07191,34.2904][94.9602,0.0][99.03905,34.5171][100.02584,350.9449][100.03075,350.9449][102.00743,344.2014][110.00687,0.9074][113.04196,45.8062][113.99621,162.7203][126.97775,2.5911][128.01163,0.0][…
[439626] cellotetraose [30.626]	1	1	1	1	191643	1	1	1	1	1	1	1	28.485	38819-01-1	[204.08528,999.0][205.07845,411.6901][206.07617,130.7288][230.07423,35.4072][231.06721,65.8467][271.07953,78.4694][271.0937,78.4694][276.0051,4.9311][361.1829,355.1695][363.13266,54.6609]
[92907] N-alpha-acetyl-L-lysine 2 [17.813]	1	1	1	1	17460	1	1	1	1	1	1	1	8.519	1946-82-3	[51.01179,999.0][83.93071,183.7844][83.93536,183.7844][92.95968,136.1159][125.97041,586.7079][191.85791,28.4805]
[487] methylmalonic acid [9.088]	1	1	1	1	1.53336e+06	1	1	1	1	1	1	1	6.228	516-05-2	[73.0158,176.0589][74.03246,14.484][77.99996,47.4322][120.99481,4.5547][131.00049,34.4094][142.07445,20.7661][147.04533,999.0][156.0818,5.9664][157.06924,2.8102][157.07787,4.5304][196.03984,6.2116]
[19] 2,3-dihydroxybenzoic acid [15.698]	1	1	1	1	127695	1	1	1	1	1	1	1	42.965	99-50-3	[125.03246,52.9215][166.99059,50.4842][174.95644,63.6109][174.96368,63.6109][175.97194,41.75][177.94211,53.47][177.94994,189.8105][180.96176,136.523][191.9625,282.0858][192.98442,999.0][193.96498,51.1261][203.92282,18.0727][203.93138,27.9974][218.98706,24.1437][249.98625,15.8995][271.01892,32.4532][283.98087,74.6499][308.92313,9.1763][313.934,6.3276][332.07355,42.1448][355.05844,250.0507][356.080…
[1101] L- sorbose 1 [17.187]	1	1	1	1	3.47481e+06	1	1	1	1	1	1	1	20.912	3615-56-3	[73.03279,999.0][103.01563,783.4613][104.02708,68.3728][104.03193,68.3728][117.00568,84.9118][127.05892,3.145][144.01187,2.7543][149.01178,31.932][150.98792,1.4914][173.06749,27.7267][189.05081,61.9863][190.03934,12.879][217.08853,436.3281][231.06721,11.3889][243.02539,0.9318][243.04039,0.9316][244.08636,5.6867][247.07074,2.6128][256.0862,6.1541][263.14755,13.5525][264.1271,3.5159][278.1372,14.21…
[11266] 2-hydroxybutyric acid [7.852]	1	1	1	584100	143632	1	5.11786e+06	1	1	1	1	1	17.3847	565-70-8	[55.00763,6.0532][59.97572,48.6107][59.97821,48.6107][59.9993,4.0063][74.01496,302.3829][82.89259,4.8472][84.98116,1.5484][91.0276,288.0165][91.03159,288.0165][94.96986,0.4442][100.00128,541.9744][103.98513,7.3194][131.00156,28.5802][131.00722,148.6387][133.02434,14.6635][133.02634,880.787][147.0332,999.0][147.03793,999.0][147.06935,999.0][149.02623,50.0566][151.01236,18.7863][160.95917,23.9541][…
[9958] 4-methylcatechol [11.51]	682731	1	1	1	574510	1	611363	289663	1	1	1	1	43.673	452-86-8	[56.99747,20.0882][57.9334,12.0605][66.96767,5.0495][73.01103,999.0][73.01165,999.0][73.01415,999.0][73.0158,999.0][73.02045,999.0][74.00432,96.6493][74.0057,113.9792][75.98836,24.9957][75.99254,24.9957][88.96148,102.2641][91.01898,15.5662][92.03844,11.7637][93.97777,3.3753][93.98154,3.3753][95.97538,795.6728][98.92755,6.6372][103.90646,20.9057][104.97089,50.5756][104.97472,1.8173][106.97285,1.80…
[24154] galactosamine 3 [17.523]	1	1	1	1	16475256	1	1	1	1	1	1	1	21.165	1772-03-8	[53.02823,2.0654][72.01503,16.1203][73.03993,999.0][73.04303,999.0][75.01325,3.3882][86.0323,4.8042][87.00536,4.1962][90.02304,4.2479][105.03738,0.2476][115.00439,7.4726][117.01513,33.7133][128.02547,5.3744][131.01884,26.3549][133.02414,76.8514][142.02155,5.4878][147.03943,135.9909][147.04533,109.1355][148.0505,54.8841][149.03683,35.0078][150.02072,4.2222][150.02994,4.2222][155.01866,1.4669][164.…
[608] L-galactono-gamma-lactone 1 [17.331]	1	1	1	1	1.13658e+06	1	1	1	1	1	1	1	20.878	1128-23-0	[103.02773,999.0][117.00568,88.5184][133.00539,129.879][133.01257,132.7578][217.08853,308.1303][250.83772,0.3388][279.16702,3.8946][308.14502,30.3768]
[79784] tricine 1 [16.048]	1	1	1	1	6.81323e+06	1	1	1	1	1	1	1	21.269	5704-04-01	[102.00346,114.2606][112.00384,59.9862][118.01306,174.6781][125.01713,20.3081][129.01987,999.0][131.01341,288.5852][131.01884,362.9309][132.00375,34.0871][132.99614,628.067][135.00044,61.7166][141.02003,36.7287][142.01257,149.2392][142.99983,422.4172][144.01187,81.3316][147.02608,743.9801][148.04404,2.9784][152.98766,18.5287][158.0295,309.7259][159.02931,126.6356][161.06209,356.2804][162.04358,98…
[3625615] maltotriitol [31.801]	1	1	1	1	17865.6	1	1	1	1	1	1	1	28.685	32860-62-1	[168.99486,599.4847][169.00198,599.4847][204.05373,966.4786][219.00075,331.0607][232.95726,158.3772][252.94955,879.8858][341.89813,119.1759][361.1626,999.0]
[16217112] D-glucose-C-d7 1 [17.411]	1.33227e+06	1	447988	1	317568	1.39689e+06	350064	277452	1	174159	1	1	41.6664	0-00-0	[56.03971,14.7056][56.07214,10.1155][73.01165,999.0][73.01186,999.0][73.01228,999.0][73.0198,999.0][75.00323,113.4163][77.04572,101.1624][80.9957,145.0576][85.00009,73.9322][85.00384,73.9322][85.94521,13.3581][86.98248,78.572][87.93967,27.6402][89.93781,5.5433][91.00941,269.3234][91.0259,112.4145][95.98087,508.4272][95.99325,8.671][95.99814,8.671][97.93329,5.0675][98.88425,6.7676][100.9733,15.409…
[7817] glycine anhydride 1 [13.52]	1	1	1	1	1.23719e+06	1	1	1	1	1	1	1	7.768	106-57-0	[55.99528,58.2214][56.99774,102.3938][73.01907,999.0][96.9511,18.5301][110.95916,83.3492][123.94458,1.8682][128.97852,8.931][140.03848,17.5385][140.99426,100.2349][142.99983,11.3031][156.04855,30.354][175.05942,9.0389][186.0882,358.3116]
[9750] citrulline 3 [17.912]	1	1	1	1	189428	1	1	1	1	1	1	1	6.699	372-75-8	[52.0146,877.7901][68.96466,527.2797][69.90738,63.596][74.05643,146.4344][74.05967,146.4344][106.90665,54.5326][126.97189,185.3638][139.98203,43.2379][142.06613,999.0][157.06924,264.6063]
[403] 4-aminophenol 1 [11.046]	1	1	1	1	12774.5	1	1	1	1	1	1	1	19.151	123-30-8	[102.09833,294.7992][102.10431,294.7992][108.10989,165.3945][108.11481,165.3945][155.01866,999.0][165.98671,465.0563][165.9944,465.0563][180.03465,884.5666][181.08351,201.9517][213.15912,217.2908][213.16838,217.2908]
[5280335] D-sphingosine 2 [22.36]	1	1	1	1	76209.1	1	1	1	1	1	1	1	22.418	123-78-4	[52.03546,26.5131][129.98972,40.5745][204.06221,999.0][205.06612,62.3824][206.06639,32.8449][220.1054,183.3187][319.13788,86.0671]
[913] halostachine 1 [11.202]	1	1	1	176642	1	1	1	1	1	1	1	1	44.205	6589-55-5	[73.02278,999.0][101.97153,14.7873][120.98682,28.0685][133.98643,59.0157][133.99342,59.0157][136.00151,49.7497][154.05771,54.0131][162.94809,78.3972][178.96097,53.7922][202.99843,10.6934][214.95099,1.7798][224.95354,12.5428][238.96246,32.4319][238.97206,32.2703][248.98515,40.8112][308.9339,2.2056][324.9191,29.1719][327.96075,5.7395][332.99945,9.7125][333.01593,9.7125][347.0869,12.8826]
[115288] 2-amino-2-norbornanecarboxylic acid 3 [13.389]	1	1	1	147769	1	1	1	1	1	1	1	1	18.047	20448-79-7	[51.01098,757.2962][62.02225,32.0499][72.99021,10.2632][151.0527,5.6433][182.04207,999.0]
[64956] DL-3-aminoisobutyric acid 1 [9.066]	1	1	1	219173	1	717977	1	234884	1	1	1	1	10.015	10569-71-9	[50.98989,7.7887][72.01377,24.0663][73.01438,315.4612][73.02582,999.0][100.04668,9.8862][102.00558,78.1753][102.01083,78.1753][102.04897,999.0][102.05276,999.0][120.00465,4.6091][129.93971,5.5666][147.02736,44.8786][153.91649,1.1577][176.0452,5.9353][176.05281,49.6421][177.05057,10.3949][204.074,61.9963][227.99648,1.2085][228.00726,3.6109]
[11970] 2-hydroxyphenylacetic acid [13.786]	1	1	1	110199	1	1	1	1	1	1	1	1	42.853	614-75-5	[51.92835,55.5927][51.93116,55.5927][148.99356,114.8134][148.99953,229.8455][154.03119,165.0431][161.89742,42.7667][162.91223,176.4722][163.93585,50.8867][189.8987,24.3583][197.99759,37.0719][224.8788,28.8374][253.02075,999.0][312.9763,29.8394][341.97122,0.7982][357.06403,16.7711][407.11707,7.6515]
[439352] 1,4-dithioerythritol [17.119]	1	1	1	14853435	1	1	1	1	1	1	1	1	8.425	6892-68-8	[54.98196,1.5472][71.00937,3.9805][73.03316,180.2021][85.01342,4.4584][103.94897,2.207][104.97881,5.3731][119.9845,1.5343][119.9894,1.5343][132.0094,4.3221][143.01927,0.9631][144.9957,4.1196][149.03662,4.2525][157.98784,0.6659][161.97891,0.6252][172.02565,0.6018][174.03056,16.3815][175.02106,133.484][176.01437,21.5677][178.98213,0.5803][190.00719,0.7089][192.01141,5.6446][200.97296,0.1682][206.04…
[] L-Ascorbic Acid-13C6 4 [17.73]	1	1	1	4491290	1	1	1	1	1	1	1	1	31.592	0-00-0	[60.98526,9.9599][69.01406,57.7632][71.01637,12.0118][72.01833,17.1419][75.01165,79.2988][82.03698,14.4823][89.02048,33.1062][101.00594,46.6279][105.04675,228.9117][119.06345,999.0][129.03871,116.0934][131.02777,63.7297][136.05148,8.7508][144.04951,18.9675][146.02061,20.936][150.03505,20.1924][157.06451,63.3521][159.03458,33.1641][162.06253,16.7288][163.0089,10.0645][168.08888,7.0643][175.06223,2…
[351795] 3-indoleacetonitrile [17.214]	1	733424	696585	1.65123e+06	1	1	1	1	1	1	1	1	12.3807	771-51-7	[52.99253,14.1166][57.99499,71.6238][59.00341,107.7387][61.00945,487.2551][71.01352,75.7887][73.0186,999.0][73.02274,999.0][73.0289,508.4712][75.01165,271.1748][76.00138,45.1468][80.02067,114.9087][80.02476,5.4565][87.99637,26.0173][88.01356,23.6991][89.98975,8.0919][91.00155,29.3622][92.99877,41.1822][96.98969,7.4677][99.99017,18.4085][101.00594,119.6142][102.02209,756.7451][103.99201,12.7033][1…
[638129] citraconic acid [10.792]	1	1	1	59489.2	1	1	1	1	1	1	1	1	14.35	498-23-7	[184.95921,20.5448][241.06993,999.0][242.07973,209.0781][255.0824,480.1284][256.09293,459.5938]
[5275520] geranic acid [12.354]	19823.4	1	1	145517	1	1	1	1	1	1	1	1	22.163	459-80-3	[50.0206,516.9005][50.98249,602.5849][52.9776,201.5679][60.95483,999.0][68.98619,349.4022][68.98793,741.9108][71.9725,127.9915][74.98552,507.4333][82.04594,720.8443][83.99361,187.5803][126.81791,185.1858][142.08167,999.0][156.07077,572.6106][157.03398,365.2636][157.07861,346.9828]
[10918] L-carnitine 1 [15.426]	120066	222380	1	90466.5	1	1	1	1	1	1	1	1	41.7707	541-15-1	[62.96563,10.1512][65.0248,2.3147][73.00221,999.0][73.00556,999.0][74.00237,344.0407][75.96215,79.9824][79.92732,7.464][91.03084,454.4247][92.92709,1.1982][97.78307,18.653][103.96941,138.2538][104.98589,219.8365][106.98283,59.7324][112.01642,6.7797][116.9528,208.2391][120.96521,129.1696][122.98345,28.1598][143.72903,1.3492][146.97737,999.0][148.94861,662.545][159.76312,10.3044][163.88469,155.4426…
[10256] indole-3-carbaldehyde 1 [17.215]	1	1	1	13772.1	1	1	1	1	1	1	1	1	14.401	487-89-8	[73.9618,928.5743][98.12774,201.6013][100.91636,163.6102][113.89243,60.3413][135.89783,54.6023][184.06885,94.7676][246.07812,999.0][247.07874,462.8427]
[5801] 2-aminophenol 2 [12.039]	781911	553306	137130	216434	1	1	1	1	1	610678	1	1	43.7626	95-55-6	[54.98768,51.3534][69.07001,44.7665][73.02045,917.0032][81.91368,61.9408][85.94625,25.1419][88.94273,194.6495][88.963,227.438][91.01549,215.6338][92.02605,13.0395][95.97352,999.0][96.79362,103.3571][97.87672,32.6989][102.9493,235.2783][108.05058,9.8897][115.93072,9.6814][116.9785,104.3854][118.97529,373.8306][119.93063,9.7675][120.95239,69.4433][124.95042,40.5771][124.9711,16.4805][131.92815,62.8…
[68152] 3-hydroxypropanoic acid 3 [18.459]	1	11071976	270784	2414378	1	6.10449e+06	1	1	1	1	1	1	22.219	503-66-2	[55.01871,404.0302][55.02505,517.1553][55.0273,265.2753][56.03905,110.6156][57.05738,349.7926][58.01845,40.9829][60.98526,79.022][60.98575,82.4846][60.98905,82.0116][67.03326,106.191][71.06231,111.8117][73.01228,999.0][73.02315,999.0][73.02615,998.9092][74.01893,195.1544][74.02628,175.301][75.00323,827.4851][75.00463,999.0][76.00652,106.2145][79.02648,34.4159][81.0415,108.0259][82.06606,11.6139][…
[11848] 2,3-dimethylsuccinic acid [11.134]	1	1	1	784177	1	1	1	1	1	1	1	1	6.296	13545-04-5	[58.0054,134.8642][68.98235,59.1341][79.01048,164.6386][79.01373,164.6386][92.98252,14.121][93.90525,2.6308][100.98138,27.7563][102.98663,7.4224][106.92587,11.6225][122.97099,6.2244][133.02634,9.733][138.86935,2.0139][145.99957,6.7304][147.0307,999.0][148.03435,569.9279][150.05481,3.1871][152.99724,149.019][246.94669,0.7421]
[2519] caffeine [16.964]	1	1	1	7397.76	1	1	1	1	1	1	1	1	22.055	58-08-2	[68.04802,505.474][109.0079,999.0][109.01235,999.0][194.08089,134.9616][201.20271,152.1997]
[8174] 1-decanol (decyl alcohol) [11.344]	1	1	1	8226765	1	1	1	1	1	1	1	1	8.284	112-30-1	[62.97049,3.3337][62.97314,3.3337][69.03765,13.6781][75.01165,999.0][76.00076,74.2643][76.00463,69.5367][83.04759,123.8594][85.0282,17.4913][87.0034,45.5809][89.02048,217.4031][103.02653,291.5454][127.01706,1.5216][129.03168,6.1383][158.06177,1.0892][160.08751,171.9982][173.1212,2.6961]
[379] caprylic acid [9.81]	1	2929605	1	5.76512e+06	1	1.61397e+06	1	1	1	1	1	1	23.4663	124-07-2	[56.02916,50.0309][57.05484,109.5475][59.00383,22.2064][67.04523,37.6658][69.03893,122.2488][70.06782,29.4978][74.99933,645.8582][75.00011,648.0981][75.98969,41.5681][83.05398,58.0759][93.04776,11.6113][95.04239,46.2029][95.04889,46.2746][98.05255,34.8205][111.07159,19.9628][115.00611,8.3366][117.00065,999.0][117.00435,999.0][117.01291,999.0][122.06239,0.945][123.04609,6.5503][124.11469,1.3677][1…
[5280441] vitexin 2 [32.988]	1	1	1	1.02306e+06	1	1	1	1	1	1	1	1	23.012	3681-93-4	[73.02278,999.0][74.0197,92.1998][130.99863,0.0978][148.03435,1.3817][161.03014,9.9924][190.0367,14.2805][204.07928,114.3333][218.10397,86.9042][230.08723,7.9408][232.10219,1.5506][243.1264,3.888][267.08276,9.6][291.13535,20.7911][304.08633,3.5366][305.11588,183.782][307.1271,27.2064][368.11246,1.9143][393.13446,2.3499]
[12511] 1,4-cyclohexanedione 1 [10.212]	1	1	1	9971.37	1	1	1	1	1	1	1	1	15.195	637-88-7	[53.91427,315.9352][66.95049,583.976][66.95403,583.976][122.82793,201.7238][170.03368,999.0][216.98605,359.9573][262.06992,316.3255]
[9316] methyl linolenate [19.432]	1	1	1	112436	1	1	1	1	1	1	1	1	9.089	301-00-8	[50.02423,476.0019][64.97082,197.134][67.02389,925.05][79.03084,999.0][80.0007,214.3214][80.00542,313.7113][115.87914,72.0141]
[989] pantolactone [9.05]	1	1	1	452572	1	1	1	1	1	1	1	1	22.238	599-04-2	[73.0149,999.0][129.00333,491.4098][130.99863,99.6273][371.0597,0.8232][371.0798,0.8232]
[159664] 2-ketocaproic acid [9.707]	1	1	1	381530	1	1	1	1	1	1	1	1	16.367	13022-85-0	[54.98787,124.0942][73.0149,999.0][148.0209,77.8197][189.08244,90.7526][217.05173,32.2795][245.05109,76.1691][245.06177,86.5487][335.07013,11.4981]
[97856] guanidinosuccinic acid 1 [17.108]	1	1	1	192635	1	1	1	1	1	1	1	1	44.479	6133-30-8	[73.02278,78.9135][118.96687,290.1234][118.97255,431.3779][147.99818,71.6465][160.94571,116.8598][177.93315,100.9821][195.01382,261.8133][202.8791,24.6425][239.89795,18.3421][252.00658,24.1766][252.98535,999.0][254.00485,263.4905][255.0169,172.8571][267.00198,140.7528][270.0656,41.8837][283.02118,123.0217][325.9446,8.4375][330.03787,15.7221][340.9771,211.6912][346.09494,86.4939][346.11008,86.4939…
[8299] acetol 4 [15.498]	1	1	198012	1	1	1	1	1	1	1	1	1	20.896	116-09-6	[53.99696,26.0056][85.93998,15.8001][88.99649,229.3744][104.02409,250.2685][204.06693,149.8176][205.1007,190.3481][217.102,999.0][218.08574,232.667][219.07947,90.4292][256.0092,23.6273][288.07394,10.7443][305.05664,9.2797][309.1449,54.4758][365.1205,5.6989]
[997] phenylpyruvate [13.964]	245931	1	16994434	1	1	1	1	37365.7	1	1	1	1	27.5657	156-06-9	[53.02168,5.0733][57.98233,63.8952][58.99188,749.082][61.04865,38.3298][67.99049,1.5246][67.99361,1.5246][72.99984,999.0][73.08981,999.0][74.99928,999.0][88.96831,897.9401][91.01444,915.9213][98.0042,1.9261][115.85036,16.1201][116.02306,189.364][122.02832,60.1553][124.9657,178.0332][130.9589,289.9479][133.06023,104.6953][135.01273,30.9144][143.01233,14.0956][143.11868,0.3014][144.98914,132.8624][…
[1738] homovanillic acid (HVA) [16.076]	1	1	134356	1	1	1	79947.3	1	1	1	1	1	38.369	306-08-1	[73.00462,999.0][73.97974,230.764][73.98356,230.764][86.98054,82.5137][88.88999,16.2392][93.99356,4.4328][103.9088,40.8172][104.94469,92.1857][109.11423,8.6486][136.97995,54.4267][193.9603,51.957][193.9695,88.2511][195.94301,25.2206][208.98657,330.6229][209.0387,999.0][234.96794,22.7503][253.95819,2.1761][266.96725,141.3387][282.07565,114.1921][317.0579,4.8336][323.00592,5.0726][328.95508,29.495]…
[275] L-canavanine 1 [9.22]	1	1	5.58541e+06	1	1	1	1	1	1	1	1	1	6.153	543-38-4	[65.37866,3.8761][73.02362,999.0][83.99,9.8036][87.02148,159.8195][100.00607,133.847][114.00441,25.3264][115.00269,18.5833][130.02951,54.9626][130.03488,54.9626][162.07916,204.2354]
[7911] malonamide 1 [11.636]	1	1	54939472	1	1	1	1	1	1	1	1	1	7.341	108-13-4	[60.06081,74.8786][61.05282,37.8447][67.00701,1.0515][83.00243,4.0491][88.06061,82.5057][89.06692,342.1391][114.03953,43.7979][116.04195,98.3795][124.05012,0.05][146.14124,999.0][146.1417,999.0][146.14229,999.0][147.10085,436.4293][178.1221,3.3992]
[359] phloroglucinol [14.621]	1	1	64187.2	1	1	1	1	1	1	17125.9	1	1	27.2405	108-73-6	[59.97419,99.5598][73.01228,999.0][89.78848,161.132][126.11504,108.7146][126.12061,108.7146][158.8213,211.3815][182.03772,32.472][183.92471,40.7395][203.87495,82.6046][266.91248,93.6344][324.97174,136.6624][324.98602,61.8788][325.9619,140.7658][326.99847,999.0][340.9844,651.246][340.99832,651.1917][341.9448,263.2248][342.03986,401.3401][342.96503,244.6068][342.97876,8.6635][429.08243,14.7921][431…
[2801] clomipramine [22.582]	1	1	20632.1	1	1	1	1	1	1	1	1	1	42.719	303-49-1	[94.0,76.1052][152.0,273.6261][198.0,131.5558][269.0,999.0][270.0,292.1962][271.0,114.2188][325.0,523.4323]
[1178] urocanic acid 1 [17.468]	1	1	27194.5	1	1	1	1	1	1	1	1	1	39.342	104-98-3	[74.95657,999.0][75.92261,94.7063][108.94192,29.121][157.89323,104.8918][194.95717,145.4723][255.88828,32.33][328.88608,39.0093]
[5960] aspartic acid 2 [13.207]	1	1	11890.3	1	1	1	1	1	1	1	1	1	16.765	56-84-8	[65.93372,363.6824][215.97063,51.9687][218.03986,175.2841][232.1026,999.0][232.11223,999.0][233.02791,207.9691]
[1549026] neryl acetate 2 [11.461]	1	1	110296	1	1	1	1	1	1	1	1	1	26.128	141-12-8	[57.0322,147.9918][67.01042,454.2791][69.04768,999.0][70.0574,448.984][98.05118,211.2583][108.01689,128.6394][110.04374,220.205][136.07423,392.7248][166.10803,94.8611][236.19682,13.1878]
[1135] thymine [11.599]	1	1	7842.59	1	1	1	1	1	1	1	1	1	40.373	65-71-4	[163.783,486.4713][177.88826,950.1626][177.89691,950.1626][254.91928,999.0][264.93628,757.6524][269.82068,243.4816][312.8561,146.0915][315.07315,220.0819]
[10918] L-carnitine 2 [15.735]	1	1	20418.9	1	1	1	1	1	1	1	1	1	35.034	541-15-1	[52.00945,596.6361][104.92347,818.8358][123.14333,218.8188][156.81227,92.4484][160.8456,483.0413][178.91502,505.7738][194.9375,999.0][194.94687,999.0]
[500] 4-guanidinobutyric acid 2 [13.348]	1	1	975008	1	1	1	1	1	1	1	1	1	16.852	463-00-3	[57.04874,155.5195][59.98172,17.3762][73.01228,289.2507][73.01567,289.472][85.05412,112.1837][127.09249,20.6401][133.00792,80.5947][142.02754,78.1216][144.93837,16.3754][174.08401,999.0][204.0144,5.2401][204.02457,5.2401][216.06538,68.0623][304.1451,206.2916]
[72924] 6-hydroxynicotinic acid [13.845]	1	1	6657.93	1	1	1	1	1	1	1	1	1	32.176	5006-66-6	[59.92268,320.0493][130.1387,143.528][179.83221,169.0518][195.87798,279.5352][267.83734,256.327][281.97128,999.0]
[16553] atrazin-2-hydroxy 1 [16.511]	1	1	5493.05	1	1	1	1	1	1	1	1	1	29.714	2163-68-0	[61.87596,334.0219][61.87895,334.0219][63.82696,698.132][152.1242,217.0927][156.6714,342.0119][253.92657,861.7807][269.08057,999.0]
[8163] 2-undecanone 1 [11.323]	1	11975.9	4650908	1	1	1	1	1	1	1	1	1	23.75	112-12-9	[81.97826,13.4717][81.98258,13.4717][86.90871,999.0][87.05469,452.8686][99.86263,194.783][100.00198,999.0][104.0435,62.1911][106.0305,4.9019][113.0436,139.9061][121.03064,36.4677][128.90129,278.1784][128.9065,278.1784][130.91466,588.943][149.08595,77.7695][158.10895,1.5563][177.12361,25.4247][203.16742,0.1509][224.86337,169.9702][265.9253,22.0002]
[439215] galacturonic acid 1 [17.917]	1	1	43137.8	1	1	1	1	1	1	1	1	1	22.347	14982-50-4	[190.0074,59.3977][219.10326,30.1085][333.13638,999.0][334.15298,305.9798][335.09604,109.3494]
[439176] 5'-deoxy-5'-(methylthio)adenosine 1 [24.627]	1	1	587106	1	1	1	1	1	1	1	1	1	16.367	2457-80-9	[73.03155,999.0][143.9898,0.8532][171.00601,17.106][175.0211,42.6643][236.07506,1.427][247.04709,7.5856][248.01288,1.3823]
[167685] 22-hydroxycholesterol [28.36]	1	6.09552e+06	1	1	1	1	1	1	1	1	1	1	7.753	17954-98-2	[73.01842,625.0796][74.01373,56.9994][78.00404,89.3798][86.9821,16.9285][96.95121,41.2722][113.97865,31.6583][130.02226,7.2536][138.97246,45.8917][142.98473,20.3692][142.99246,22.9931][150.99979,59.5166][156.01779,63.5338][158.00414,27.5066][173.04652,999.0][174.06157,106.8396]
[6919] 2-furoic acid [8.073]	1	35515.1	1	1	1	1	1	5430.52	1	1	1	1	19.9265	88-14-2	[118.89474,770.8732][124.83712,225.2476][125.04819,999.0][140.99803,999.0][141.00528,999.0][168.97357,603.9122][169.05937,998.299][213.09111,612.7415][215.98746,179.4099][217.04439,207.4224][302.167,51.3936]
[11915] benzoylformic acid 2 [13.386]	795375	210557	1	1	1	1	600518	1	1	1	1	1	31.1437	611-73-4	[59.00032,102.0314][63.90927,24.1769][73.00854,999.0][73.02045,999.0][74.01973,179.8948][77.02773,90.8653][86.99841,161.0868][88.00143,70.8054][88.93217,117.8558][88.93743,79.2988][89.00751,736.4213][90.00555,73.5923][95.9753,572.9553][101.937,21.1909][102.92699,183.5569][103.01403,999.0][103.95415,31.3585][104.03308,99.0542][104.97089,84.0407][105.94218,13.3675][105.94711,8.6865][109.92077,6.908…
[258531] digitoxose 1 [14.22]	1	107019	1	1	1	1	1	1	1	1	1	1	13.46	527-52-6	[105.00382,363.8298][119.00025,529.7394][134.01833,45.6654][147.03915,341.0653][151.03749,14.0062][204.09306,999.0][219.1169,468.322]
[31253] beta-myrcene [6.012]	1	28618.1	1	1	1	1	1	1	1	1	1	1	23.546	123-35-3	[69.02238,999.0][92.97901,695.0439][92.98338,695.0439][117.96732,357.1112][163.0179,97.2726][214.97284,53.3904][264.16858,91.6257]
[2526] beta-glycerolphosphate [15.645]	1	29889.4	1	1	1	1	1	1	1	1	1	1	21.31	819-83-0	[128.98433,999.0][243.05405,29.1609][299.1941,488.5042][299.20807,575.4158][300.17737,140.517]
[101612] Asarinin (-) [27.465]	1	341656	1	1	1	1	1	1	1	1	1	1	43.36	133-05-1	[53.96358,13.8291][75.92983,36.9492][82.04758,61.8562][86.95428,104.0883][92.98838,21.2699][95.97932,999.0][102.94697,234.0467][114.97114,158.7431][119.93832,53.2751][120.98846,59.7856][135.0302,529.6977][144.94691,25.7915][148.98904,215.2647][153.04001,23.7734][160.89763,94.8208][191.99312,95.2034][195.02028,181.8693][195.02815,108.6831][212.07367,7.4947][249.97108,7.2636][265.99393,22.634][278.…
[443163] (-)-dihydrocarveol 2 [10.205]	1	48389.3	1	1	1	1	1	1	1	1	1	1	9.045	20549-47-7	[75.02292,999.0][92.97901,186.181][92.98338,186.181][122.13811,7.8385][136.05835,83.9887]
[1000] 2-amino-1-phenylethanol [15.668]	1	646252	1	1	1	1	1	1	1	1	1	1	8.42	7568-93-6	[73.01842,999.0][94.97524,19.0971][174.0115,46.6932][175.0017,156.3661][176.00241,22.4943][223.04709,125.3598][224.068,18.8599]
[93556] 5,6-dihydro-5-methyluracil 2 [12.524]	1	43818.4	1	1	1	1	1	1	1	1	1	1	8.109	696-04-8	[68.99586,999.0][99.93659,164.0504][103.00585,660.2471][184.98792,208.8795][184.99623,208.8795]
[65124] 3-nitro-L-tyrosine 2 [20.658]	1	619040	1	1	1	1	1	1	1	1	1	1	11.293	621-44-3	[59.00105,505.1992][59.00341,505.1992][70.98263,8.7496][87.97021,64.5906][89.00471,19.2382][99.99686,999.0][101.97717,78.2084][115.96034,27.2053][133.01714,105.6127][134.01833,43.5098][147.0272,132.5186][148.03831,69.7][149.01283,159.8173][159.9821,133.4735][161.00032,22.6626][161.00862,22.6626][190.04482,77.7353][220.05089,193.0214][222.0024,1.4549][222.01132,5.8143]
[751] DL-glyceraldehyde 2 [9.186]	1	1.94048e+06	1	1	1	1	1	1	1	1	1	1	31.568	56-82-6	[72.02325,20.0448][76.00138,11.9007][87.98882,6.3263][91.02128,138.3775][103.02815,278.5038][114.99743,12.6472][115.00237,27.6495][121.9818,1.304][133.03374,999.0][147.0272,242.2657][167.03242,8.4194][179.0217,6.8677][183.04286,16.4163][188.02519,2.7185][204.07976,70.8789][217.11081,45.1108][218.08151,21.0849][224.0402,4.0174][261.10907,3.2972][287.14728,0.5533][288.05258,0.6253][317.13376,0.4449…
[649] 5,6-dihydrouracil 2 [12.773]	1	87983.6	1	1	1	1	1	1	1	1	1	1	15.528	504-07-4	[108.08432,26.3312][134.96497,107.2544][147.0272,999.0][184.0154,772.8271][243.10297,88.5508][258.05905,25.0158][258.06964,25.0158]
[12205373] L-alanine-2,3,3,3-d4 [7.449]	1	1.73175e+06	1	1	1	1	821910	1	1	1	1	1	20.102	225101-69-9	[50.07624,751.0254][73.02247,999.0][74.03258,419.1096][79.04,49.7024][82.14136,66.8529][91.03914,43.8362][106.10524,115.6338][110.12645,44.6417][112.1294,4.5761][120.02685,999.0][120.02803,447.2443][121.03725,183.8946][138.09442,13.7852][150.06604,114.1989][151.03743,17.3086][164.09547,27.9988][172.18726,8.7723][180.10312,25.6513][181.12346,22.2162][197.13475,39.903][213.19092,89.2488][245.21742,…
[n/a] L-glutamic acid-2,3,3,4,4-d5 1 [13.329]	1	28701.7	1	1	1	1	1	1	1	1	1	1	41.393	0-00-0	[86.04651,99.5169][88.90411,999.0][106.89314,264.8308][106.89804,264.8308][114.99743,661.2965][179.00232,796.4338][313.01514,72.3407]
[440294] (1R,2S)-cis-1,2-dihydro-1,2-naphthalenediol [14.922]	1	294442	1	1	1	1	1	1	1	1	1	1	42.142	51268-88-3	[60.95647,133.0277][63.87542,60.5245][86.99269,135.8221][101.90221,49.4673][106.99528,41.4672][114.94496,252.387][118.99109,412.1337][125.04819,56.6398][132.96643,999.0][146.97737,635.7454][157.99255,145.6578][161.89441,47.8827][171.1461,7.6049][190.95998,952.6541][196.04968,6.1298][196.05782,6.1298][202.93575,27.1228][206.00232,59.6474][224.97438,32.8329][254.97304,183.5789]
[8406] 2-carboxybenzaldehyde 2 [14.282]	1	24271880	1	1	1	1	1	1	1	1	1	1	7.02	119-67-5	[73.11005,999.0][89.0837,455.6018][104.06637,25.6453][106.06056,0.5558][107.05702,0.7233][119.0613,207.1066][129.1148,13.0764][130.07861,358.7492][132.07468,40.9116][132.08116,12.6003][133.07054,29.0255][144.08249,30.9023][148.07523,216.6532][158.04523,0.6887][177.10408,10.0183][178.11017,4.7717][194.13736,7.5427]
[1548943] capsaicin [22.788]	613354	238356	1	1	1	1	1	139739	1	1	1	1	43.688	404-86-4	[62.90118,28.6562][73.02496,770.5859][102.92913,287.2181][104.96015,143.1969][104.97195,139.1597][107.01418,40.4076][107.94502,11.7287][111.98227,15.1348][130.96898,48.2074][133.97253,164.8221][136.02864,86.9262][141.87123,6.8843][148.98915,144.5695][154.0357,2.2594][154.03621,173.2053][160.90892,5.2287][174.95038,23.4284][175.95477,7.6894][176.97716,416.9527][178.94823,87.7114][178.96095,150.826…
[763] guanidinoacetic acid 1 [13.855]	1	5912331	1	1	1	1	1	1	1	1	1	1	7.759	352-97-6	[57.99958,260.3859][63.98473,933.6784][73.01842,999.0][74.01373,91.0962][100.97478,106.6288][130.02226,11.1413][138.97246,73.3439][140.99174,37.6459][150.99979,67.5464][171.06279,667.8904][187.08617,181.5137][187.09375,181.5137][188.06,77.6521]
[9679] 5-aminoimidazole-4-carboxamide 1 [14.616]	1	65330.5	1	1	1	41989.9	1	1	1	1	1	1	34.572	360-97-4	[65.01453,53.3353][73.00456,999.0][89.9072,20.2353][136.94756,36.6348][141.05128,42.4161][145.94446,33.0797][149.04294,999.0][155.93147,75.0475][156.9693,129.6395][165.02406,228.1539][175.9914,172.4593][175.99875,172.4593][237.06117,77.8804][237.09842,521.7076][238.05098,92.9325][376.833,4.2909][425.25528,40.8404]
[99289] L-allothreonine 1 [10.212]	1	1.66875e+06	1	1	1	950731	1	1	1	1	1	1	7.944	28954-12-3	[51.98054,54.0834][57.00326,47.6942][57.02731,49.5576][74.01338,92.2429][75.00323,999.0][87.9994,41.3038][89.00395,425.0795][101.99413,44.8893][109.95147,4.9204][109.95629,4.9204][113.14777,1.1968][115.96892,6.3577][117.0387,999.0][117.04549,682.1014][119.0323,79.3085][193.04216,72.714][219.07614,292.4333][219.08498,107.2355][220.0645,5.7562][279.9881,0.6518][282.8943,0.6691]
[12460] Phendimetrazine 1 [14.38]	1	47240.1	1	1	1	1	1	1	1	1	1	1	22.348	21784-30-5	[147.0272,999.0][190.03638,72.9454][217.06036,261.3312][219.07614,135.8061][293.09805,133.5229][306.08597,20.7409][335.09082,86.9029][373.03906,13.4893]
[5280802] trans-3,5-dimethoxy-4-hydroxycinnamaldehyde [19.433]	1	202999	1	1	1	1	1	1	1	1	1	1	13.897	4206-58-0	[57.03521,126.4941][174.0844,999.0][174.09274,901.753][248.10193,128.4887][250.84702,5.404][276.10696,32.7823]
[119054] conduritol epoxide 1 [17.751]	1	1.34465e+06	1	1	1	1	1	1	1	1	1	1	23.024	6090-95-5	[73.0312,999.0][129.0306,97.5912][131.98128,8.0892][133.00577,59.6971][133.01147,59.7163][147.0272,436.5047][166.01219,1.0179][169.04277,3.6067][173.01175,2.8415][177.02101,7.1396][177.02895,7.1396][190.05396,14.556][193.05354,24.2278][204.07976,123.5365][218.10355,87.3066][222.03581,4.5237][243.08984,4.8532][265.09146,71.4994][267.10876,8.5431][292.11636,7.6278][304.10858,3.9566][306.11404,57.59…
[8299] acetol 2 [15.293]	1	1	1	1	1	3673823	1	1	1	1	1	1	15.541	116-09-6	[54.04491,7.5006][73.0198,999.0][74.02547,133.1967][106.99528,4.5621][109.98863,403.9082][111.00399,13.8952][112.04444,6.2701][130.03,48.1703][139.07153,1.988][143.04457,242.2481][144.06404,35.7275][144.07033,35.4166][145.06992,31.3159][150.99808,12.3056][160.98975,5.4831][185.02792,32.8012][200.05095,17.2164][204.04608,4.5838][217.0997,429.7747][218.12202,55.9366][226.0597,22.1388][228.06416,854…
[751] DL-glyceraldehyde 1 [8.974]	1	1	1	1	1	36578356	1	3.2658e+06	1	1	1	1	6.968	56-82-6	[56.03333,28.5523][59.01125,999.0][59.08701,911.2903][61.06343,42.984][69.99908,112.5686][73.02486,55.3551][73.02843,98.2902][73.0977,999.0][75.06339,74.9131][82.00146,3.8185][82.98557,3.9452][84.96439,9.7046][87.00786,110.0205][89.01165,433.7268][90.02052,34.882][92.0609,1.2639][98.08724,2.174][100.03159,356.3317][100.036,356.3317][101.99631,117.8404][106.0388,1.5813][112.9828,42.264][116.00478,…
[439204] xylulose [15.077]	1	1	1	1	1	1.50647e+06	1	1	1	1	1	1	8.406	551-84-8	[73.0198,999.0][74.02219,261.1585][124.78376,0.861][148.01945,10.7671][160.98975,17.9493][191.02612,130.5536][205.02666,197.4664][206.03688,45.8779][220.07288,2.7103][222.07596,463.9651][246.02263,3.3158][248.02391,2.4764][263.1221,337.6431]
[439782] glucuronolactone 1 [16.97]	1	1	1	1	1	81039.3	1	1	1	1	1	1	16.488	32449-92-6	[65.9194,104.6193][73.00645,999.0][119.92753,45.7496][231.99663,9.0624][275.12015,70.6276]
[11321] acetylisatin 6 [17.361]	1	1	1	1	1	327539	1	1	1	1	1	1	8.384	574-17-4	[65.90814,15.0427][73.01438,999.0][133.99355,61.3767][174.01039,68.0632][190.00616,27.7163][191.00381,62.2725][263.10275,392.449]
[6058] 2-aminoethanethiol 2 [21.574]	1	1	1	1	1	1.17541e+06	1	1	1	1	1	1	13.88	60-23-1	[119.97278,3.6874][174.09514,999.0][176.07478,96.5499][176.08278,96.5499][188.03053,7.3756][204.01747,4.1569][217.02551,1.8443][277.1078,6.7958]
[5143] saccharin 1 [16.694]	1	1	1	1	1	36699.5	1	1	1	1	1	1	25.429	82385-42-0	[143.037,498.1079][157.12082,217.3305][166.00238,78.8959][197.0945,269.7621][213.94495,17.7644][213.956,17.7644][238.06584,40.3491][238.07542,40.3491][240.1744,999.0][254.14882,89.0375][372.2061,72.2911]
[5988] Sucrose [23.988]	1	1	1	1	1	15950.8	1	1	1	1	1	1	27.691	111-11-5	[51.93293,498.7697][69.0201,952.0489][319.08575,70.7118][361.15448,999.0][362.1314,323.8784][362.15088,396.3911][436.9557,54.7685]
[289] catechol [10.524]	733973	1	1	1	1	414005	1	44146.6	1	1	1	1	40.9003	120-80-9	[51.98055,22.6896][73.01438,999.0][73.0288,999.0][73.04163,999.0][74.01338,92.6156][74.01692,44.51][93.96523,7.516][110.97878,11.2345][115.97429,18.7007][118.958,253.6941][120.98244,18.553][120.988,18.553][122.99516,10.9084][126.81506,7.135][127.96557,6.619][133.98885,20.0502][136.00877,21.9948][155.9633,70.7041][157.96541,76.3678][157.97723,76.3678][161.90514,8.4017][163.9159,28.4024][166.01178,…
[440473] L-mimosine 1 [8.863]	1	1	1	1	1	3.42123e+06	1	1	1	1	1	1	13.716	500-44-7	[59.01399,79.2803][67.99893,5.1263][77.00738,27.0485][85.01592,11.4723][93.49395,4.6255][98.00948,108.5589][114.98562,19.4597][118.05612,68.7707][131.02573,40.6085][132.01517,19.9244][144.04848,11.32][146.02104,20.5096][147.03137,999.0][147.0384,619.1376][148.03462,83.3342][150.0328,9.7787][172.03397,119.4281][173.02922,21.4978][174.03142,14.8411][200.01486,11.0476][203.03183,7.7258][220.08997,30…
[171161] N-gamma-acetyl-N-2-formyl-5-methoxykynurenamine 1 [21.074]	1	1	1	1	1	34280.1	1	1	1	1	1	1	8.919	52450-38-1	[77.9751,449.9293][232.89328,23.5413][248.05959,210.854][249.03915,999.0][250.05916,219.1909]
[5280598] farnesal 2 [16.331]	1	1	1	1	1	109870	1	1	1	1	1	1	28.618	19317-11-4	[59.86284,13.7667][64.96203,28.7477][67.00771,181.1478][69.0378,886.2635][69.04098,999.0][81.0427,545.3953][175.13525,24.2508]
[10787] benzene-1,2,4-triol [14.164]	1	1	1	1	1	32528.9	1	1	1	1	1	1	17.75	533-73-3	[124.79485,35.3803][142.01181,155.2509][143.93457,62.7947][157.04451,999.0][214.06514,21.6999][230.06548,112.185][239.03484,329.456][267.86697,26.4036][342.1114,170.2365][343.10962,102.6013]
[637511] cinnamaldehyde 2 [11.814]	1	1	1	1	1	8.37907e+06	1	1	1	1	1	1	8.307	104-55-2	[55.02938,541.633][57.01755,71.7926][65.97263,13.0253][74.02547,236.4994][77.00365,224.3214][77.00738,224.3214][83.05511,611.4858][87.00717,210.0111][88.01246,99.8315][101.01975,308.2076][105.02171,60.1826][129.04254,30.2436][160.09937,999.0][161.09348,274.2674][173.0932,13.1832][228.02345,0.6866]
[19844] methyl 4-hydroxy-3-methoxybenzoate [14.744]	1	1	1	1	1	67939.8	1	1	1	132863	1	1	42.9955	3943-74-6	[130.99756,199.1088][145.9694,43.9105][168.0,25.5671][177.95319,135.5528][181.98009,33.907][183.0,20.8003][193.0,748.3989][193.00055,999.0][198.0,86.9395][202.99358,68.2735][206.01562,64.6635][223.0,333.6301][239.01398,142.2784][249.92746,83.9631][250.98276,101.2098][251.9853,93.9814][253.99036,637.5258][254.0,999.0][268.03516,165.3759][271.07388,64.0109][284.9732,50.3425][312.9722,0.5399][339.96…
[936] nicotinamide 1 [11.656]	1	1	1	1	1	30674.5	1	1	1	1	1	1	13.622	98-92-0	[50.99208,497.5048][77.97884,999.0][92.90801,158.6755][105.99773,734.6439][300.01382,51.1645]
[5960] aspartic acid 1 [12.002]	1	1	1	1	1	1	1	1.7802e+06	1	1	1	1	6.921	56-84-8	[57.09154,53.9454][63.03829,1.3085][67.91312,2.018][73.01805,999.0][91.0135,15.5653][98.97527,31.8471][101.99631,103.3198][116.00957,100.6994][130.02356,154.2323][133.02592,71.1377][194.07564,5.9523][194.08586,5.9523]
[65098] norvaline 1 [7.582]	1	1	1	1	1	1	1	388434	1	1	1	1	7.081	6600-40-4	[57.03855,291.5051][60.01464,299.5492][71.98089,878.7482][71.98385,999.0][75.00054,719.3267][126.93587,12.297][153.87566,1.6197][156.077,20.4527]
[64969] 3-methyl-L-histidine [16.423]	1	1	1	1	1	1	1	16444.5	1	1	1	1	33.246	368-16-1	[67.98941,112.0535][94.95429,58.2438][96.02916,999.0][121.85031,23.8185][281.98752,148.9656]
[638011] citral 2 [10.912]	1	1	1	1	1	1	1	20743.3	1	1	1	1	29.548	5391-40-5	[59.85012,48.4978][59.85262,48.4978][69.01833,999.0][81.96246,179.9552][93.98855,142.331][205.92627,51.0627][280.99707,587.7818]
[8400] benzoin 2 [17.102]	1	1	1	1	1	1	1	29377.1	1	1	1	1	12.922	119-53-9	[73.98907,251.6031][94.92751,35.5489][119.85896,67.3785][179.02277,999.0][180.01776,148.5205]
[676293] 6,3'-Dimethoxyflavone [24.691]	1	1	1	1	1	1	1	196093	1	1	1	1	44.342	79786-40-6	[70.06655,29.2987][110.88961,27.8727][131.9558,55.0864][135.02098,999.0][147.99002,171.7724][154.02844,173.0772][155.985,239.8261][158.01643,140.824][161.96497,41.2444][177.9918,84.8974][178.93214,138.8334][180.99487,77.5006][190.96393,655.9576][206.0591,35.8247][211.02725,62.4008][265.03458,96.7505][281.04184,793.9155][282.0678,294.7893][284.03082,41.6342][316.02768,19.8037][322.90833,10.6063][3…
[3337] Fenfluramine [9.3575]	1	1	1	1	1	1	1	7299.97	1	1	1	1	22.374	458-24-2	[71.90969,564.3365][71.91302,564.3365][99.82369,193.8054][159.02238,999.0][328.21042,327.1433]
[228398] L-theanine 2 [16.171]	1	1	1	1	1	1	1	35664.7	1	1	1	1	23.156	3081-61-6	[111.06046,573.8866][118.98993,999.0][158.99059,516.5687][181.07628,47.0725][187.09431,473.8711][187.10204,473.8711][201.0882,951.8341]
[C24] Methyl Linocerate [24.603]	1	1	1	1	1	1	1	291655	1	1	1	1	23.808	2442-49-1	[55.02999,999.0][56.03105,194.2674][57.02535,346.0008][69.03005,546.2966][76.00269,159.355][105.98701,26.2186][126.05318,13.2057][141.03749,15.6722][150.10735,16.8699][167.00833,13.7507][256.1473,2.2123][339.2643,235.0749]
[1017] phthalic acid [15.218]	1	1	1	1	1	1	1	18800.2	1	1	1	1	26.077	88-99-3	[79.87852,112.7514][192.04987,86.049][221.06636,372.911][221.07724,999.0][222.08374,240.0334][222.09264,240.0334][295.04297,392.5766][296.02704,122.156]
[660] dihydrocoumarin 3 [15.092]	1	1	1	1	1	1	1	1.08777e+06	1	705135	1	1	8.3285	119-84-6	[60.00666,15.4289][74.02818,184.0079][75.00653,577.7796][76.01773,39.8904][91.00437,54.0035][98.98662,110.7983][114.9763,37.5942][117.05413,938.6217][118.99799,62.5015][120.99413,36.2936][133.0074,254.2499][143.03177,31.0738][146.02075,11.6058][147.0366,999.0][147.05588,999.0][149.02406,143.0136][177.05783,10.9584][188.98994,57.0516][190.11238,1.3552][192.02303,91.0148][192.09196,373.2162][209.02…
[440575] trans-3-hydroxy-L-proline 2 [12.536]	1	1	1	1	1	1	1	86797.3	1	1	1	1	16.777	0-00-0	[74.01599,305.7949][107.68716,7.535][129.99713,22.0599][147.02736,999.0][151.93211,12.2403][214.0434,24.5895][230.08032,409.3192][232.08759,93.6177]
[637566] geraniol [11.181]	1	1	1	1	1	1	1	276923	1	1	1	1	14.956	106-24-1	[69.00039,867.0423][74.9954,534.6274][143.02469,999.0][175.03467,69.0243][176.00247,34.3145][259.02753,4.9098]
[5280450] linoleic acid [20.399]	1	1	1	1	1	1	1	2132752	1	1	1	1	22.027	60-33-3	[54.02732,114.1463][57.04931,153.3196][71.03398,49.5689][74.02007,136.1065][75.00653,999.0][81.0284,244.0065][81.03246,244.0065][83.04429,160.5366][95.06168,214.748][96.03512,13.8333][97.04398,195.4851][110.04821,134.8293][122.06039,12.7032][129.01292,639.7194][133.05014,62.1068][136.05919,13.0849][138.07257,5.1448][139.07643,13.6492][145.0386,283.4988][145.04626,283.4988][146.0303,40.025][155.05…
[863] lipoamide 1 [16.384]	1	1	1	1	1	1	1	5537.65	1	1	1	1	33.904	3206-73-3	[54.97979,999.0][91.84708,198.6951][108.20341,81.6373][119.88226,479.6188][187.15666,99.2321]
[6854] carbazole 1 [17.044]	1	1	1	1	1	1	1	10369.6	1	1	1	1	9.303	86-74-8	[52.00265,999.0][134.84883,74.7658][165.99738,540.0168][167.04099,434.5787][280.91278,218.3914]
[7618] triethanolamine [14.464]	1	1	1	1	1	1	5760299	1	1	1	1	1	8.421	102-71-6	[73.03043,999.0][75.01689,212.5813][82.98486,6.9317][100.00294,10.1569][116.99118,26.2784][128.9976,8.3769][131.00844,143.3883][132.01263,30.2387][133.00151,301.6588][135.00587,7.4269][147.0332,341.0693][165.87126,0.4127][190.00702,40.8193][246.04308,1.5232][260.63104,0.2894][262.10968,156.9236][263.10956,689.8868][264.11197,167.8084]
[5778] 6-methylmercaptopurine 2 [17.874]	1	1	1	1	1	1	4316.86	1	1	1	1	1	31.18	50-66-8	[65.8053,415.5681][65.80795,415.5681][119.80411,998.238][125.77079,211.0102][139.12366,336.8128][156.6982,827.935][165.76381,999.0]
[717531] 3,4-Dimethoxycinnamic Acid 1 [16.984]	1	1	1	1	1	1	112327	1	1	1	1	1	44.753	2316-26-9	[117.97099,57.5272][142.92348,32.725][172.9636,24.2197][190.99287,999.0][198.05122,59.5674][206.00792,37.1045][222.05629,34.191][222.06541,53.0506][239.00117,76.2314][240.95633,25.9428][264.97818,123.9598][271.05356,40.3601][280.16003,9.1337][286.99142,4.2973][324.9544,67.8419][333.00372,36.6139][352.9261,3.5192][387.94617,4.291][398.9613,16.8518]
[439665] threose 1 [12.251]	970810	1	1	1	1	1	2.78433e+06	1	1	1	1	1	25.979	95-43-2	[65.91523,9.1591][73.02247,822.6458][73.02496,999.0][73.02588,999.0][74.0331,79.0431][74.03709,78.8216][75.97849,23.513][75.98227,23.513][102.93685,89.219][108.89583,0.7857][114.97771,22.6207][116.97535,26.4501][117.94077,22.2368][118.98164,87.0826][131.01389,38.829][147.9844,17.0998][148.99965,102.7335][153.06375,17.9405][162.93529,8.199][174.0185,35.0948][178.97235,3.134][198.0378,13.6821][202.…
[42953] diglycerol 3 [15.989]	1	1	1	1	1	1	5908919	1	1	1	1	1	31.567	627-82-7	[55.01039,35.8697][60.99534,9.3857][60.99781,9.3857][70.02277,5.6042][73.03043,999.0][74.02931,96.28][86.99841,7.8938][87.00208,7.8938][95.02477,7.429][103.02602,267.6133][105.04369,216.4422][107.05436,85.2315][129.03957,108.0272][135.04385,95.1446][143.03407,55.8884][145.03232,65.7587][156.04387,13.11][161.0594,29.9825][164.00652,1.7209][175.04744,22.6529][182.0731,2.2111][184.05621,11.5373][189…
[8914] 1-nonanol [10.014]	1	1	1	1	1	1	552382	1	1	1	1	1	19.818	143-08-8	[75.0024,999.0][75.00543,999.0][85.9784,16.7833][97.06368,104.8943][108.01202,8.8985][109.05897,24.1812][109.06351,24.1812][111.03498,52.5704][112.04152,8.146][148.99944,175.7179][149.00587,83.4189][149.97147,29.4677][200.07335,16.6842][201.11166,266.0592][273.10788,17.9131][319.1611,13.8333]
[328] DL-4-hydroxymandelic acid [16.126]	1	1	1	1	1	1	84885.7	1	1	1	1	1	42.62	7198-10-09	[88.98203,629.6589][97.94147,62.6198][112.93414,62.6339][112.94041,62.6339][124.96331,204.0249][130.97823,149.8889][136.97803,259.6602][150.93567,85.8102][163.9481,154.9048][200.88544,16.8555][234.96394,86.3447][250.00323,122.899][257.85767,25.3099][266.97137,731.4621][268.03333,255.0476][278.948,31.0312][278.96213,31.0312][294.97092,99.4587][340.9836,999.0][347.02637,91.7626][403.05872,69.0769][…
[5459862] D-erythrose-4-phosphate 1 [17.508]	1	1	1	1	1	1	180355	1	1	1	1	1	23.942	0-00-0	[82.02328,82.4831][82.02666,82.4831][145.01062,66.3288][179.00143,56.1283][207.06873,562.0025][342.2066,8.3801][357.16464,999.0][358.1642,271.2966][359.15454,119.8071][360.1676,23.8914][361.1068,6.6031][372.18546,108.1607][374.1604,12.4652]
[597] cytosine 2 [13.255]	1	1	1	1	1	1	11711.5	1	1	1	1	1	15.169	71-30-7	[94.96555,100.3788][187.0113,102.6745][240.0505,74.6503][254.05986,999.0][263.04498,39.8294]
[614] L-proline 2 [10.341]	1	1	1	1	1	1	181513	1	1	1	1	1	6.411	147-85-3	[50.9851,289.5402][53.911,12.7511][72.9915,999.0][72.99558,999.0][110.04083,30.7549][142.06638,517.6206][156.07379,316.0131][157.096,100.5963]
[4771] Phentermine 1 [8.357]	28945	1	1	1	1	1	14552.9	1	1	1	1	1	27.616	122-09-8	[51.04827,269.8805][57.92373,84.8043][57.92614,84.8043][58.04325,999.0][90.9649,164.9946][91.04424,999.0][129.90367,23.4232][143.89728,25.3465][175.85823,53.1327][230.0636,260.0289][300.86523,5.0069][343.15433,71.3003]
[9750] citrulline 2 [16.691]	1	1	1	1	1	1	13429.8	1	1	1	1	1	16.784	372-75-8	[143.93503,51.7046][157.03792,999.0][255.89342,74.2137][255.90468,74.2137][273.18753,30.4343]
[1178] urocanic acid 2 [18.533]	1	1	1	1	1	1	134500	1	1	1	1	1	44.644	104-98-3	[122.9924,46.8009][125.94147,69.8242][148.01022,398.4431][164.97826,394.656][176.95016,749.9576][192.98686,999.0][215.73772,11.0148][218.89941,45.0232][223.93922,45.8997][223.94847,45.8997][224.96722,68.0759][240.06607,40.6423][262.92505,23.3982][267.01508,442.8319][296.96725,37.9987][296.98022,37.9987][325.98514,6.4206][331.0306,353.4613][338.91266,12.1501][402.01657,12.4318][402.03366,12.4318]
[68499] nicotinoylglycine [17.348]	1	1	1	1	1	1	559618	1	1	1	1	1	45.462	583-08-4	[63.89894,8.7423][73.01415,999.0][78.02868,37.4652][106.9911,14.9384][137.90675,2.0297][150.974,9.4757][190.97415,193.5965][200.98586,1.8285][204.97086,20.3743][207.0232,201.273][209.00072,219.0801][224.01585,4.2135][240.90372,4.1322][249.97656,8.3249][282.03632,0.555][313.00735,5.401][313.0221,5.401][330.03796,4.0938][344.04764,5.909][377.04755,4.4583][404.0691,2.0596][414.9958,5.8772]
[97143] 3-Hydroxy-3',4'-Dimethoxyflavone [24.584]	1	1	1	1	1	1	1	1	1	11337.4	1	1	18.347	6889-80-1	[50.06121,207.595][93.91412,105.827][180.8458,103.6573][250.87146,184.9922][250.8823,179.4896][355.04578,999.0][356.08994,961.4212][385.96063,97.7873]
[676159] 1-methyl-L-tryptophan 1 [19.523]	1	1	1	1	1	1	1	1	1	7.23166e+06	1	1	7.042	21339-55-9	[55.00232,0.0][59.01729,0.0][82.94917,0.0][98.97962,0.0][104.0284,0.0][112.99339,0.0][122.02671,0.0][131.02808,748.2482][142.99948,0.0][143.00558,0.0][144.04185,999.0][145.04655,167.8449][162.05031,0.0]
[7705] butylbenzene [6.985]	1	1	1	1	1	1	1	1	1	32485.1	1	1	38.246	104-51-8	[80.12925,68.5264][90.99452,999.0][91.98302,220.6935][121.03413,423.2642][133.92873,397.2108][168.86699,48.895][205.92577,42.8349][222.92238,224.9498][237.81679,43.7579][248.92905,469.3015]
[4762] Phenmetrazine [14.774]	1	1	1	1	1	1	1	1	1	2.7785e+06	1	1	7.06	134-49-6	[73.03193,999.0][91.00963,15.5249][99.98863,303.1043][103.01154,4.5676][109.03333,0.059][114.00568,47.2753]
[273260] N-acetyl-L-histidine 2 [19.507]	1	1	1	1	1	1	1	1	1	92841.4	1	1	35.611	2497-02-01	[64.88831,12.813][73.00584,999.0][95.15359,5.3712][98.00147,10.9745][153.9908,45.7849][155.9285,38.2072][250.89656,20.6676][340.96597,72.1958]
[5351896] trans-3-hexenedioic acid [13.08]	1	1	1	1	1	1	1	1	1	8.02066e+06	1	1	7.109	4436-74-2	[73.03968,999.0][89.0161,2.9362][90.03092,33.0517][104.01081,18.8736][104.99015,11.655][126.97624,0.984][134.02156,11.933][147.05034,501.8089][152.77206,0.0715][160.0529,14.9158]
[1088] sarcosine [8.032]	1	1	1	1	1	1	1	1	1	54656.4	1	1	6.478	107-97-1	[72.981,999.0][72.984,999.0][79.01411,998.1096][91.94833,40.3685][115.97597,141.2701]
[835] dehydroascorbic acid 3 [17.49]	1	1	1	1	1	1	1	1	1	751626	1	1	31.581	490-83-5	[65.01649,23.8503][73.01856,999.0][80.02017,7.9996][115.003,38.4312][157.04893,96.7328][158.02858,52.9583][176.03008,11.0632][178.05045,60.0923][183.07367,27.1196][187.03146,23.9869][191.0152,82.1386][205.07857,216.5992][206.07457,60.7483][229.03333,3.7467][231.09085,31.7173][233.09003,22.507][239.02898,4.2494][249.05708,12.8246][259.12323,4.943][289.09198,2.6308][304.14996,6.5825][365.16714,0.88…
[6262] L-ornithine 1 [14.349]	1	1	1	1	1	1	1	1	1	78404.4	1	1	7.362	70-26-8	[54.98495,244.6688][59.98694,123.9985][73.99361,538.264][79.03066,999.0][94.89183,60.5921][94.89602,60.5921][112.93617,62.4031][118.90267,118.3899][118.91018,118.3899][127.0046,156.4231][142.04599,981.1746][142.05568,981.1746][143.01256,149.1419]
[873] 3-(2-hydroxyphenyl)propanoic acid [15.087]	1	1	1	1	1	1	1	1	1	197220	1	1	44.665	495-78-3	[59.00179,229.0182][89.92089,21.6026][103.90211,67.409][103.90672,67.409][104.96543,133.2723][136.04872,78.2984][137.00401,50.2178][147.02682,999.0][163.9293,26.8594][179.98462,34.9885][182.92532,12.9956][182.93404,12.9956][189.92566,18.8677][191.96529,176.2392][225.91615,5.8591][270.01465,0.7659][316.9957,15.5322][325.9481,4.3957][328.9584,56.5947][357.03452,2.797][400.9954,7.2969][403.0458,15.7…
[428] 1,3-diaminopropane 1 [14.708]	1	1	1	1	1	1	1	1	1	140505	1	1	16.854	109-76-2	[85.99944,95.8742][129.9832,38.6876][143.025,54.3699][172.08673,47.1258][174.0739,999.0][256.8473,4.457][306.08365,13.9685]
[904] acetanilide 2 [11.346]	1	1	1	1	1	1	1	1	1	23412.8	1	1	21.874	103-84-4	[74.96754,999.0][93.07042,124.8492][135.0718,167.1861][141.95016,27.7857][155.10062,55.2195]
[4303260] Anhydrobrazilic Acid [20.7505]	1	1	1	1	1	1	1	1	1	1.09984e+06	1	1	8.286	0-00-0	[73.02277,999.0][101.97885,5.5826][129.9832,1.5671][131.01324,41.5545][148.01971,10.0329][223.08994,122.571][248.05208,1.9897][266.0675,4.0408]
[2879] p-cresol [8.211]	1	1	1	1	1	1	1	1	1	9133.28	1	1	19.155	95-48-7	[65.92742,282.305][165.06941,694.6615][179.062,999.0][180.0573,992.3096][180.06496,992.3096]
[978] 4-aminobenzoic acid [16.732]	1	1	1	1	1	1	1	1	1	242351	1	1	42.707	150-13-0	[78.02641,93.5315][89.84962,20.6198][145.93443,19.8079][176.97752,201.5402][192.01392,143.1398][198.04718,27.8519][204.99846,44.1183][233.02605,3.7464][233.03696,3.7464][239.97623,21.4838][257.91223,3.4887][264.99353,65.7001][266.9756,105.6354][281.05124,999.0][310.96298,5.6225][332.99487,20.6127][342.99014,83.6365][348.08115,8.5488][356.01865,24.8552]
[36143] 4-hydroxyphenylglycine 1 [16.094]	29672.7	1	1	1	1	1	1	1	1	1	1	1	32.037	22818-40-2	[62.92402,307.1373][100.90151,117.4119][193.90736,999.0][193.91556,999.0][194.9834,974.7884][196.05396,573.0593][201.40681,43.0504]
[446220] Cocaine [20.605]	17806.3	1	1	1	1	1	1	1	1	1	1	1	37.99	50-36-2	[59.88222,431.2012][78.94132,484.4988][78.94491,484.4988][82.01478,808.9995][104.94063,999.0][181.8922,134.2724]
[5280887] 15-keto-prostaglandin F2alpha [24.939]	975180	1	1	1	1	1	1	1	1	1	1	1	43.371	35850-13-6	[73.02496,999.0][86.97078,35.7657][99.89478,1.6387][105.97932,13.3609][133.98885,93.4311][141.95728,2.9857][164.97742,121.1604][170.07176,0.0878][179.93878,18.7126][179.94624,8.578][197.05049,7.3919][198.00368,15.2194][206.00995,0.9127][209.00587,326.1727][221.06734,32.4676][249.9578,1.1406][259.02426,1.4105][269.04422,21.6587][270.01245,3.1815][282.05832,120.6557][310.95276,2.1219][312.9768,1.41…
[369312] (-)-perillyl alcohol [11.693]	401696	1	1	1	1	1	1	1	1	1	1	1	41.481	18457-55-1	[73.00753,999.0][76.98154,88.1697][92.03037,17.8753][111.8848,5.4388][118.96996,284.6674][141.91841,3.0777][141.92561,3.0777][142.91478,7.7096][160.89958,77.7476][168.95921,4.5603][180.94148,30.5887][180.94923,30.5887][181.98825,5.9801][199.87991,1.1529][238.93974,22.436][340.02875,1.9398]
[12460] Phendimetrazine [12.585]	9366.39	1	1	1	1	1	1	1	1	1	1	1	34.293	21784-30-5	[56.97441,999.0][56.9767,999.0][84.941,741.5615][140.87956,184.1233][140.88649,184.1233]
[7680] 2-phenylacetamide 1 [11.591]	8713.98	1	1	1	1	1	1	1	1	1	1	1	25.585	103-81-1	[88.85541,702.4142][88.86069,702.4142][90.97014,999.0][96.98864,772.8689][210.89618,121.8423][236.79507,102.217]
[58] 2-ketobutyric acid [7.427]	104854	1	1	1	1	1	1	1	1	1	1	1	38.197	600-18-0	[73.00221,999.0][84.95747,22.8914][110.88685,13.1212][138.04105,4.7441][188.0089,1.6265][218.89844,7.6324][332.96237,5.6927]
[121805] 2-Methoxyresorcinol [11.936]	301777	1	1	1	1	1	1	1	1	1	1	1	44.974	29267-67-2	[68.99473,124.9907][82.97605,137.8573][88.95765,784.9091][92.99994,51.719][104.97089,374.9236][112.93485,55.6359][124.97097,169.9879][137.01062,213.4673][139.98808,14.3608][145.00935,124.7636][154.0357,26.5452][171.02124,19.0161][175.94383,56.0222][194.00363,257.2803][194.01166,371.8309][203.94017,28.7345][205.966,110.1898][209.99858,20.1096][211.96703,31.6558][216.92245,10.7003][222.02089,0.3304…
[12122] 3-hydroxyphenylacetic acid [14.264]	834823	1	1	1	1	1	1	1	1	1	1	1	43.647	621-37-4	[57.02038,72.1034][75.00795,614.5774][77.0322,320.8289][89.9153,55.8565][102.94244,609.028][114.95969,247.491][115.98008,70.8935][120.96907,148.4608][123.00935,18.8431][131.0235,122.4511][136.97765,59.0574][144.99632,63.5856][146.96202,999.0][149.92911,115.3017][151.00986,58.6054][161.90613,83.0231][167.90723,8.8644][176.94888,513.5011][182.92387,18.5298][188.98593,119.8975][202.96428,47.5524][23…
[135] 4-hydroxybenzoic acid [14.505]	559926	1	1	1	1	1	1	1	1	1	1	1	42.848	114-63-6	[55.00028,113.8248][60.98699,228.2966][71.02744,70.1652][71.03085,70.1652][74.01381,390.6114][74.01692,390.6114][91.99529,57.1446][101.9536,73.0106][127.07117,42.9559][127.96557,29.6763][183.0042,17.6481][188.98593,81.459][192.98051,509.7925][192.98868,999.0][206.00145,43.2761][209.99858,12.6122][222.96075,152.5833][249.93503,50.0855][249.94537,50.0855][250.94943,19.1067][266.97385,259.2066][271.…
[8419] 3,4-dimethoxybenzaldehyde [13.9]	727191	1	1	1	1	1	1	1	1	1	1	1	44.709	120-14-9	[77.00183,177.8211][88.95188,206.934][106.96294,7.7168][118.98164,461.7612][126.94632,22.7063][133.98885,173.8518][163.96127,58.624][179.94624,32.5479][195.01556,999.0][202.94754,26.8466][212.01443,7.8722][223.92432,3.2535][241.99359,3.7751][256.96173,28.6557][278.98532,3.1958][300.96677,5.6319][369.0146,1.4924]

## Sheet: LC-MS
	control			Fe-deficiency			S-deficincy			Fe+S-deficiency
Compound	exud_1-AllHits	exud_2-AllHits	exud_3-AllHits	exud_4-AllHits	exud_5-AllHits	exud_6-AllHits	exud_7-AllHits	exud_8-AllHits	exud_9-AllHits	exud_10-AllHits	exud_11-AllHits	exud_12-AllHits	Retention Time	CAS Number	CompositeSpectrum
6-Prenylnaringenin	1494587	1469769	1741803	357838	1	524810	1557643	1534968	561419	1619208	947182	574926	12.994		(324.45944, 135.90666)(324.1286, 9.19)(345.75272, 809.90594)(323.1317, 9.95)(367.131, 9.0)(345.11188, 7678.5015)(346.1105, 825.4257)
Myristic acid	438731	266340	1	790545	247063	1	926058	1	532740	551872	927455	929777	21.207		(230.3615, 37.444286)(211.20563, 1593.12)(251.19954, 3550.4744)(252.20288, 94.78249)(253.1941, 69.37)(233.18956, 352.8089)(234.1879, 22.57)
[6]-Gingerol	1748458	1775674	2243122	1571049	1452560	1518071	1585377	1821062	2677551	2083466	2434154	2988430	20.0045		(296.33514, 2775.4285)(298.5316, 1191.63)(276.1692, 3181.1863)(295.19046, 18860.344)(296.19373, 4156.6313)(297.19772, 640.5783)(277.18015, 66454.43)(278.1832, 12804.159)(279.18683, 2597.9485)(280.1901, 213.94)(318.63193, 743.08093)(318.1697, 82.4)(299.163, 99.06)
L-tryptophan	64297	58443	58115	26366	46261	27685	59369	44140	79568	1	256123	27365	3.04633		(205.34196, 1125.7288)(187.08119, 1846.77)(190.0887, 2396.57)(205.09743, 8749.391)(206.10205, 674.8925)(187.58575, 1050.7426)(190.09366, 80.505005)(228.08318, 893.78345)(229.68542, 421.10605)(230.5864, 1050.5026)(231.0862, 988.58)(212.0752, 418.346)(213.07684, 388.925)
L-histidine	75087	93106	63453	41200	209880	31142	22377	279942	363691	29231	73888	50329	4.12767		(158.71455, 7910.097)(160.07948, 1261.0825)(141.06781, 8788.679)(142.06976, 2191.2766)(156.57889, 8207.497)(157.0827, 1661.14)(140.07077, 3058.307)(178.05988, 2690.635)(179.0664, 125.625)
Neodiosmin	150520	180377	179232	190251	154541	180626	150506	142474	250095	184620	298147	160249	27.969		(610.1837, 8990.458)(611.18463, 5192.3027)(612.1829, 3583.446)(613.1826, 1282.215)(614.1813, 427.115)
deoxymugineic acid	79068	63870	80461	40778	42723	17402	1	70300	108111	20675	15745	13334	1.563		(305.63348, 465.04498)(306.1326, 540.92)(307.1347, 405.93)(287.2429, 1191.0413)(305.1357, 609.50433)(306.13342, 326.405)(289.12552, 2013.5027)(327.12, 190.6)(309.10864, 3447.4517)
5-Caffeoylquinic acid	57730	1	28206	38759	28260	27827	78345	1	36653	43323	58485	60076	18.01		(354.09, 7369.63)(355.0931, 1722.392)
methyl-3-(3-hydroxyphenyl)propionate	273712	428362	358900	485172	247070	195584	295052	341972	375397	415482	264180	330224	21.638		(165.07649, 80.02333)(181.08704, 1817.019)(163.07552, 8762.152)(164.07837, 531.1367)(165.0835, 79.119995)(203.06976, 76.332504)(188.06802, 119.8475)
Vanillic acid	1	1	1	1	1	1	1	1	1	1	1	74943	17.075		(150.029, 7850.16)(151.0326, 407.16)(155.0491, 5983.18)
Lauric acid	1	87404	121721	100823	81850	1	127514	1	296187	1	196497	107449	20.425		(205.1952, 299.0025)(183.1747, 2158.4475)(184.1731, 65.43)(223.66975, 3972.4612)(228.1787, 1202.56)(205.40837, 1274.9263)(206.1609, 103.51)
7-Oxomatairesinol	1	214335	1	350995	308844	302337	1	74396	1	1	262639	160181	14.34		(358.12463, 1381.25)(359.12646, 22.86)(377.1423, 13490.937)(378.14505, 2295.6042)(356.1292, 4258.2485)(357.13168, 277.41714)(358.12308, 172.67334)(398.69473, 76.23143)(399.1245, 190.96)(379.11456, 69.638565)
Schottenol ferulate	2464290	1	2379654	1	599111	1	1694941	1	1	1	1237069	356937	3.364		(590.4277, 43997.816)(591.43097, 15457.222)(592.4295, 1206.9432)
Avenanthramide 2c	26179	1	38239	72807	325085	1063408	141278	93201	41404	106089	77429	69071	20.7428		(283.47452, 7710.155)(282.07285, 4709.97)(283.0686, 2892.01)(284.0725, 290.79)(304.0558, 2870.1987)(305.05927, 521.20374)
Cyanidin 3-O-glucosyl-rutinoside	66946	105514	105033	113208	87622	117778	123956	99247	79434	104447	120007	119311	29.525		(758.22144, 4165.5083)(759.2221, 2949.7458)(760.2202, 2392.6409)(761.22015, 830.4307)(762.2217, 125.98)
Dihydrocaffeic acid	154793	131595	150438	118988	148949	147952	152607	92860	116995	124902	1	125947	18.915		(183.0646, 104.3)(165.0548, 6799.911)(166.05812, 310.7936)
1-Caffeoylquinic acid	57730	1	28206	38759	28260	27827	78345	1	36653	43323	58485	60076	18.01		(354.09, 7369.63)(355.0931, 1722.392)
24-Methylcholesterol ferulate	1031537	2113849	1	2357892	871909	238621	1284324	1631779	741630	45980	2692301	43376	22.8325		(576.4106, 218568.52)(577.41364, 73681.83)(578.415, 16252.907)(579.41754, 3207.7864)(560.1256, 466.54572)(560.4105, 704.22)(604.42926, 1733.8131)(581.3982, 756.545)
citramalic acid	1	1	1	1	1	1	1	1	1	1	1	158938	18.006		(149.044, 5736.58)(150.0465, 65.2)
Arachidic acid	257541	193425	355611	302866	174441	1	394723	421619	1	259472	460733	485013	24.357		(312.92764, 109.275)(314.305, 48.25)(313.31055, 58.69285)(295.29938, 2575.5347)(296.29742, 392.11505)(297.3038, 30.91)(335.29407, 464.24405)(318.28253, 52.215)
3,5-Dicaffeoylquinic acid	1	652108	678790	383144	1	623737	716997	719055	1	754349	747644	760838	21.7422		(518.14056, 3999.5256)(519.14417, 111.07778)(501.1347, 116.80889)(502.13123, 3782.8425)(503.12766, 7853.473)(544.1369, 247.85834)
4-Vinylguaiacol	21695	3253153	4364452	1	58844	77402	4267172	3566953	1	2188311	3831017	1747773	14.0717		(151.07591, 94.04667)(152.0718, 34.38)(133.06625, 439.7)(155.0473, 40335.703)(156.04756, 2380.2593)(157.05186, 126.34001)
5-Heptadecylresorcinol	69138	62484	69006	66297	63845	55261	66928	64780	55646	68506	73549	71756	19.629		(331.38284, 4729.834)(332.38022, 15566.933)(333.2996, 3005.8616)(331.3002, 4135.51)(375.30692, 2883.1516)(376.3037, 6359.5527)(354.2842, 972.77246)(356.28903, 142.93333)
Avenanthramide 2p	1	1	1	1	325085	1063408	141278	93201	41404	106089	77429	69071	20.7528		(283.32422, 9523.357)(282.07285, 4709.97)(283.0686, 2892.01)(284.0725, 290.79)(304.0556, 3150.9856)(305.05927, 568.35834)
Palmitic acid	184375	160775	165653	124405	58530	86101	194704	153558	427518	242643	1	297105	20.6958		(258.2432, 5171.2734)(259.24594, 820.318)(240.2324, 5307.02)(241.2354, 769.85)(239.23686, 2525.0632)(240.236, 69.67)(279.23163, 11963.044)(280.23505, 2079.6892)(281.2368, 137.63)(261.22073, 251.33101)
Thymol	953517	408288	1833433	229355	890524	1015030	1320822	1147569	1097188	1333596	473366	185070	12.314		(150.1025, 61.42)(151.11182, 7648.688)(152.1163, 1756.21)(153.1279, 96.36)(133.10133, 11186.14)(134.1034, 984.1792)(173.76237, 70.36667)(156.58786, 45.96)
7-Hydroxymatairesinol	1	107882	1	1	279675	57021	1	80261	1	1	221946	61094	14.377		(377.14236, 13120.52)(378.14536, 2319.8816)(356.1293, 5817.053)(357.132, 545.52)(358.12296, 437.33002)(379.11536, 88.665)
Lignoceric acid	199649	201690	259695	112460	262558	181022	256683	292589	137847	271850	510464	238789	26.123		(368.647, 530.0643)(369.3601, 271.13)(369.47406, 779.239)(370.36902, 182.85)(351.36166, 3548.3984)(352.36148, 688.5433)(353.37268, 89.585)(394.56165, 1071.726)
Benzoic acid	1195719	1127005	2126188	1326020	1517047	90141	1197776	1197624	1160438	1168788	171345	177759	13.5738		(123.044334, 4829.1167)(124.0474, 117.865005)(105.03367, 4340.0835)(106.038, 125.65)(127.01656, 37116.484)(128.02086, 379.29776)
8-Prenylnaringenin	1494587	1469769	1741803	357838	1	524810	1557643	1534968	561419	1619208	947182	574926	12.994		(324.45944, 135.90666)(324.1286, 9.19)(345.75272, 809.90594)(323.1317, 9.95)(367.131, 9.0)(345.11188, 7678.5015)(346.1105, 825.4257)
Naringenin 7-O-glucoside	305459	247137	324606	326030	260660	274671	287820	274058	342951	1	337562	374517	13.583		(417.9372, 1475.6827)(419.48233, 1269.6445)(420.11972, 3127.0684)(417.11987, 2510.6135)(418.12234, 74.636665)(458.12027, 44.8625)
L-glutamate	99623	190134	38857	45084	76088	89083	84968	200993	242369	49632	142043	19917	1.456		(146.0463, 139.97)(150.0607, 624.7)(129.04095, 12544.14)(130.04295, 1711.394)(131.03896, 1493.6055)(173.04422, 882.8829)
Kaempferol 3-O-galactoside	758185	494381	800859	1	678596	639034	667875	795978	751966	786682	779846	809925	16.022		(430.0902, 3005.0046)(431.09296, 48.998)(432.9332, 184.805)(434.43698, 219.915)(434.6046, 270.25)
p-Coumaroyl glycolic acid	1	1	1	1	1	1	1	1	1	1	1	74943	17.075		(150.029, 7850.16)(151.0326, 407.16)(155.0491, 5983.18)
glucose/fructose	389095	50101	33391	12146	619779	1	10090	354604	385538	1	139799	16320	6.57567		(184.574, 22434.031)(185.0739, 4419.86)(184.07672, 43227.477)(185.07794, 4005.4849)(163.06052, 9926.912)(164.06528, 918.98254)(203.55528, 9905.57)(204.0605, 5193.78)(186.3796, 1733.1466)(190.0518, 629.44)
Malvidin 3-O-(6''-acetyl-galactoside)	802816	749292	770335	797623	716506	735390	775478	803008	806904	882182	845585	898904	21.799		(539.16754, 596.0833)(518.14056, 3789.789)(519.14374, 97.800835)(543.1395, 536.05334)(544.13715, 191.53748)
Epirosmanol	1	1	1	1	1	1	1	1	1	36104	1	40543	20.007		(349.1848, 1039.69)(349.188, 529.87)(329.17462, 2582.6401)(330.1788, 155.5)
m-Coumaric acid	154793	131595	150438	118988	148842	147952	152607	92860	116995	119703	1	125947	18.915		(165.0548, 6790.3433)(166.05812, 310.52087)
Petunidin 3-O-(6''-acetyl-galactoside)	1543652	1665877	1701905	1396270	458283	163799	1649310	1694048	1682679	1821010	1816877	1923351	21.791		(504.12482, 5812.9175)(505.128, 636.912)(529.12317, 30.567999)(530.1211, 15.59)
Malvidin 3-O-(6''-acetyl-glucoside)	802816	749292	770335	797623	716506	735390	775478	803008	806904	882182	845585	898904	21.799		(539.16754, 596.0833)(518.14056, 3789.789)(519.14374, 97.800835)(543.1395, 536.05334)(544.13715, 191.53748)
Methoxyphenylacetic acid	319669	339402	150054	407863	1	338274	344087	293037	267012	112224	310503	202330	20.049		(167.07115, 1747.3911)(168.07367, 136.5)(149.0592, 7033.136)(150.06293, 227.04364)
Sinapic acid	213115	109236	70527	40866	97812	40179	36570	113593	147336	1	72375	59601	1.53		(228.5809, 441.76)(206.05704, 5575.738)(207.05968, 247.58667)(227.68193, 1453.76)(228.94182, 950.4386)(229.58598, 2198.445)(211.82625, 868.2525)(247.06036, 3294.2998)(248.0649, 169.25)(229.38335, 572.2583)
Sitosterol ferulate	2464290	1	2379654	1	599111	1	1694941	1	1	1	1237069	356937	3.364		(590.4277, 43997.816)(591.43097, 15457.222)(592.4295, 1206.9432)
3-Caffeoylquinic acid	57730	1	28206	38759	28260	27827	78345	1	36653	43323	58485	60076	18.01		(354.09, 7369.63)(355.0931, 1722.392)
3,4-Dihydroxyphenylacetic acid	1	1	1	1	1	1	1	1	1	1	1	74943	17.075		(150.029, 7850.16)(151.0326, 407.16)(155.0491, 5983.18)
Caprylic acid	1	1	1	1	1	1	1	1	1	1	594073	72185	2.62		(144.1142, 14650.83)(126.104645, 11152.83)(127.101654, 971.19006)(169.111, 172.705)(171.1146, 4159.835)(151.0977, 536.28)
L-glutamine	61590	68493	25022	29069	340768	150292	53872	100465	201826	65173	1	19532	1.563		(150.07805, 998.6925)(131.95656, 439.91336)(132.0665, 898.82)(147.07788, 8641.872)(148.0809, 1025.395)(149.0819, 92.8)(130.0684, 16932.13)(131.07036, 924.24664)(170.4631, 475.52798)(170.0525, 215.22)(152.32426, 1357.5327)(155.0547, 196.57)
L-citrulline	85816	14187	1	44521	51749	47244	1	105635	145713	28831	113698	19674	1.55		(176.09871, 2248.3374)(157.08461, 2181.752)(158.08305, 152.22)(176.53172, 4595.334)(177.10632, 798.13995)(160.5982, 3645.085)(199.08609, 12415.32)(200.08997, 1050.947)(201.0891, 5255.04)(183.08, 1187.64)
Isoferulic acid	553213	1	824858	758469	399154	649895	473285	332868	453897	636916	654051	571320	17.056		(177.05563, 24420.582)(178.05902, 2414.4934)(179.06549, 91.81667)(217.04846, 94.756676)(201.0396, 104.82)
1,5-Dicaffeoylquinic acid	688203	652108	678790	383144	1	623737	716997	719055	1	754349	747644	760838	21.721		(518.14056, 3949.898)(519.1441, 106.25901)(501.13477, 116.70701)(502.1312, 3734.482)(503.1277, 7776.3525)(544.13696, 241.06145)
Syringaldehyde	154793	131595	150438	118988	148949	147952	152607	92860	116995	124902	1	125947	18.915		(183.0646, 104.3)(165.0548, 6799.911)(166.05812, 310.7936)
Homovanillic acid	154793	131595	150438	118988	148949	147952	152607	92860	116995	124902	1	125947	18.915		(183.0646, 104.3)(165.0548, 6799.911)(166.05812, 310.7936)
Quercetin 3-O-rhamnoside	758185	494381	800859	1	678596	639034	667875	795978	751966	786682	779846	809925	16.022		(430.0902, 3005.0046)(431.09296, 48.998)(432.9332, 184.805)(434.43698, 219.915)(434.6046, 270.25)
Sesamol	70091	1	1	98432	1	1	99694	116125	72581	1	1	54819	21.358		(139.04056, 1122.2219)(121.02941, 5602.5)(145.0175, 248.785)
Neohesperidin	134596	177267	173456	171210	132714	129112	119598	79675	194194	142640	168765	66732	27.962		(610.1837, 9350.487)(611.1846, 5410.524)
Sitostanyl ferulate	2499375	1	2379654	1	599111	1	1694941	1	1	1	1237069	360192	3.35		(590.4277, 43938.703)(591.4311, 15371.558)(592.43, 911.54004)(636.45465, 3803.3904)(637.458, 101.86666)
4-Vinylsyringol	273712	428362	358900	485172	247070	195584	295052	341972	375397	415482	264180	330224	21.638		(165.07649, 80.02333)(181.08704, 1817.019)(163.07552, 8762.152)(164.07837, 531.1367)(165.0835, 79.119995)(203.06976, 76.332504)(188.06802, 119.8475)
5-Tricosylresorcinol	4022472	3785382	3935954	4043314	3942656	3961271	3914001	4052906	4084376	4186832	4243962	4244739	23.676		(438.37827, 124316.68)(439.3815, 32599.756)(440.3838, 5541.99)(441.38632, 278.56)
4-Hydroxycoumarin	403177	413248	1	511558	1	390191	470893	576732	498785	579132	532330	624086	18.663		(163.03932, 19637.502)(164.04247, 1783.849)
succinate	446330	439804	444925	441169	429671	465464	334772	363104	325347	308998	345893	286917	24.649		(117.01823, 13654.124)(118.02187, 245.8075)
Syringaresinol	58120	25103	30484	21168	75650	47171	71066	37543	80041	84000	48166	54829	16.797		(401.1599, 2428.101)(402.16388, 230.63501)(421.16812, 8561.751)(422.1731, 3372.7332)(423.17838, 129.10667)(419.1754, 114.68)(427.15485, 296.28714)
4-Ethylphenol	1	305760	353300	576826	635188	424386	280381	512036	504891	289929	330266	433176	18		(124.07798, 1170.848)(127.0857, 160.12)(107.0709, 3852.7)(123.08093, 3030.8596)(124.078285, 343.06598)(105.0697, 25644.975)(106.07331, 1826.9711)(131.0671, 1133.77)
L-lysine	165582	184599	1	74729	1	185908	1	1	1	173452	1	88490	4.921		(148.61646, 207.7)(129.10303, 12587.645)(130.09883, 1449.3867)(172.10774, 1114.92)(153.9306, 3151.2402)(154.0984, 3790.96)(157.1029, 312.45)
Kaempferol 7-O-glucoside	758185	494381	800859	1	678596	639034	667875	795978	751966	786682	779846	809925	16.022		(430.0902, 3005.0046)(431.09296, 48.998)(432.9332, 184.805)(434.43698, 219.915)(434.6046, 270.25)
Isohydroxymatairesinol	1	107882	1	1	279675	57021	1	80261	1	1	221946	61094	14.377		(377.14236, 13120.52)(378.14536, 2319.8816)(356.1293, 5817.053)(357.132, 545.52)(358.12296, 437.33002)(379.11536, 88.665)
Ferulic acid	553213	1	824858	758469	399154	649895	473285	332868	453897	636916	654051	571320	17.056		(177.05563, 24420.582)(178.05902, 2414.4934)(179.06549, 91.81667)(217.04846, 94.756676)(201.0396, 104.82)
Resveratrol	1	1423551	1	1	1	1	1	66368	183419	368402	76647	293853	29.456		(231.0867, 38.52)(231.0933, 423.17)(215.0899, 38.49)(251.06555, 2285.7134)(233.05573, 2575.0383)
Caffeic acid ethyl ester	25452	1	1	1	20368	53930	1	18970	58821	83072	1	62375	21.363		(209.08244, 2410.273)(191.07108, 769.55426)(231.0634, 161.128)
5-Pentacosenylresorcinol	4444017	4446023	4384315	4410139	4299235	4582405	4738288	4817370	4812238	4786786	4953116	4759139	23.745		(482.40408, 143946.5)(483.40723, 40034.06)(484.40952, 7561.1504)(485.41232, 601.9275)(466.4067, 91.98)
1,3-Dicaffeoylquinic acid	688203	652108	678790	383144	1	623737	716997	719055	1	754349	747644	760838	21.721		(518.14056, 3949.898)(519.1441, 106.25901)(501.13477, 116.70701)(502.1312, 3734.482)(503.1277, 7776.3525)(544.13696, 241.06145)
6''-O-Malonyldaidzin	1	271559	248616	1435755	1194625	73815	1406366	1459979	1405079	1510061	1553708	1091901	21.7		(504.12488, 6766.3716)(505.12796, 984.5354)(530.1205, 9.94)
Umbelliferone	403177	413248	1	511558	1	390191	470893	576732	498785	579132	532330	624086	18.663		(163.03932, 19637.502)(164.04247, 1783.849)
Nortrachelogenin	1	107882	1	1	279675	57021	1	80261	1	1	221946	61094	14.377		(377.14236, 13120.52)(378.14536, 2319.8816)(356.1293, 5817.053)(357.132, 545.52)(358.12296, 437.33002)(379.11536, 88.665)
3,4-dihydroxyphenyl-2-oxypropanoic acid	403928	386581	389702	508079	1	409673	1	544762	515924	550344	516195	601772	18.651		(163.0393, 19730.992)(164.04247, 1789.5651)(203.03204, 244.57446)
Phytofluene	79505	52325	46623	48089	31128	15354	33122	106412	113782	1	44260	35023	27.838		(548.5067, 2717.205)(548.50726, 2771.0522)(549.5088, 608.12)(566.4744, 3507.7373)(567.48065, 920.57697)(569.482, 573.855)
Hesperidin	134596	177267	173456	171210	132714	129112	119598	79675	194194	142640	168765	66732	27.962		(610.1837, 9350.487)(611.1846, 5410.524)
Xanthohumol	67963	1	104304	129090	87846	1	64528	156104	172311	1	136611	133540	19.241		(336.13483, 234.35333)(337.14365, 80.055)(355.159, 3242.4426)(337.1459, 65.01)(377.364, 10330.698)(378.14334, 2264.3328)
4-Caffeoylquinic acid	57730	1	28206	38759	28260	27827	78345	1	36653	43323	58485	60076	18.01		(354.09, 7369.63)(355.0931, 1722.392)
Peonidin 3-O-rutinoside	157093	180377	194357	190251	160287	183501	150506	142474	261192	199027	301782	160249	27.969		(610.1837, 9040.61)(611.18463, 5221.1494)(612.1829, 3604.6758)(613.1835, 1015.63)
Cerotic acid	247899	253131	292643	165196	261890	132133	291015	283789	324698	156352	181388	354556	26.9795		(396.89377, 558.75085)(398.3994, 558.2)(397.4007, 445.20572)(398.39862, 142.9)(379.39294, 3496.616)(380.39554, 207.99251)(381.406, 66.94)(420.19098, 71.776)(402.3736, 37.04)
Caffeic acid	403928	386581	389702	508079	1	409673	1	544762	515924	550344	516195	601772	18.651		(163.0393, 19730.992)(164.04247, 1789.5651)(203.03204, 244.57446)
Carnosic acid	211707	177366	221700	170906	1	656528	211184	141832	181690	167569	195627	188422	20.861		(334.20374, 2116.35)(335.712, 108.35)(335.01172, 385.69897)(336.2164, 116.34)(315.19495, 8387.097)(316.20007, 1614.2401)(341.1853, 119.36)
Capric acid	1877062	1678348	1683648	2215958	1477266	1832916	1512330	1957329	1	1953936	1815137	1502315	16.981		(154.13354, 148.175)(173.15416, 45318.344)(174.15742, 5410.0234)(175.1581, 66.38)(156.14691, 1086.3783)(158.154, 3126.19)(198.47786, 75.32667)(177.12575, 914.56995)
Cyanidin	430502	394667	377473	334887	272127	257392	257355	256039	231046	265507	268607	219597	17.553		(287.05493, 6198.3003)(288.05792, 644.62665)(271.0554, 1902.0132)(311.84738, 120.52999)(315.0552, 50.65)
Zeaxanthin	48845	1	43896	44287	48384	46205	1	73908	38775	59195	1	29139	23.271		(570.21124, 4190.0312)(571.4335, 848.49005)(570.4447, 1235.61)(556.44025, 65082.984)(557.44366, 20771.367)(592.4279, 4158.758)(593.4249, 96.36)(576.4098, 9414.387)(577.41284, 3163.0244)
4-Vinylphenol	65939	109973	1	85782	105891	1	61862	1	1	1	1	77906	18.002		(125.07058, 241.82999)(121.06446, 4050.7415)(145.05165, 124.48)
Petunidin 3-O-(6''-acetyl-glucoside)	1543652	1665877	1701905	1396270	458283	163799	1649310	1694048	1682679	1821010	1816877	1923351	21.791		(504.12482, 5812.9175)(505.128, 636.912)(529.12317, 30.567999)(530.1211, 15.59)
o-Coumaric acid	154793	131595	150438	118988	148842	147952	152607	92860	116995	119703	1	125947	18.915		(165.0548, 6790.3433)(166.05812, 310.52087)
3-Methoxyacetophenone	21695	3253153	4364452	1	58844	77402	4267172	3566953	1	2188311	3831017	1747773	14.0717		(151.07591, 94.04667)(152.0718, 34.38)(133.06625, 439.7)(155.0473, 40335.703)(156.04756, 2380.2593)(157.05186, 126.34001)
Cirsimaritin	600051	511011	399935	288302	272192	119689	42853	347000	644416	85889	126992	55264	1.517		(296.0676, 19644.668)(297.07126, 1832.9366)(298.0668, 1803.2524)(299.0692, 198.18)(315.088, 521.48)(302.0896, 212.21)(338.0669, 170.33)(321.06528, 1444.8751)(321.9396, 4140.4688)(323.0669, 506.212)
p-Coumaric acid ethyl ester	109861	250315	66865	51581	205537	114066	180115	1	157576	89952	1	64576	16.0462		(193.08624, 787.90204)(175.0768, 2407.793)
p-Coumaric acid	154793	131595	150438	118988	148842	147952	152607	92860	116995	119703	1	125947	18.915		(165.0548, 6790.3433)(166.05812, 310.52087)
Luteolin 6-C-glucoside	758185	494381	800859	1	678596	639034	667875	795978	751966	786682	779846	809925	16.022		(430.0902, 3005.0046)(431.09296, 48.998)(432.9332, 184.805)(434.43698, 219.915)(434.6046, 270.25)
Conidendrin	1	246158	1	117971	279675	1	151336	82884	1	126060	1	65157	14.404		(356.12912, 5208.0786)(357.13168, 460.65717)(358.1245, 242.36398)(341.12967, 144.97833)(379.1154, 74.25001)(362.6071, 97.75)
Behenic acid	316871	206171	303576	367574	336073	211006	254672	113303	393124	440571	519931	278119	25.3703		(341.89133, 206.43889)(322.31882, 883.84)(341.34494, 931.38995)(342.3375, 500.79666)(323.33044, 2992.3535)(324.32968, 581.2941)(325.33746, 31.424)
Phytoene	120649	85744	79882	67786	70172	88672	100648	148880	137183	34568	200345	138727	28.232		(548.5068, 2794.7249)(549.5132, 497.31335)(568.49384, 4988.4717)(569.498, 1946.8251)(570.5006, 463.74142)
Dihydroquercetin	357767	251814	498078	193779	204318	193852	222352	188117	434230	298734	117197	301806	19.8208		(305.06006, 496.035)(287.05548, 7083.713)(288.058, 1119.2751)(327.04376, 179.81665)(309.0404, 14840.733)(310.04248, 158.16333)
Kaempferol 3-O-glucoside	758185	494381	800859	1	678596	639034	667875	795978	751966	786682	779846	809925	16.0227		(430.0902, 3005.0046)(431.09296, 48.998)(432.9332, 184.805)(434.43698, 219.915)(434.6046, 270.25)
Ferulic acid 4-O-glucoside	1	22614	1	1	1	1	1	1	1	1	79266	130040	21.108		(339.78064, 7362.3364)(341.44656, 1433.0101)(363.43216, 1112.7933)(364.76547, 2323.5566)(365.0983, 2729.95)
Cinnamic acid	263108	272930	230536	354922	207612	263965	324181	173107	221435	263696	243185	168352	20.035		(149.05922, 6291.402)(150.06291, 160.8925)(156.04115, 898.6892)
5-Heneicosenylresorcinol	112286	97174	149442	135335	180153	1	181827	151383	164679	168916	185817	197790	24.5832		(408.3666, 1273.025)(404.72653, 579.4382)(409.3799, 116.16)(385.34775, 3020.1902)(386.35037, 299.03665)(408.3342, 7135.366)(412.34116, 171.62334)
Dicaffeoylquinic acid	688203	652108	678790	383144	1	623737	716997	719055	1	754349	747644	760838	21.721		(518.14056, 3949.898)(519.1441, 106.25901)(501.13477, 116.70701)(502.1312, 3734.482)(503.1277, 7776.3525)(544.13696, 241.06145)
Phlorin	1	1	1	1	1	1	1	1	1	1	158226	145728	21.404		(289.08997, 10344.176)(290.09875, 950.08997)(276.09, 396.79)(311.0696, 110.86)
6-Hydroxyluteolin 7-O-rhamnoside	758185	494381	800859	1	678596	639034	667875	795978	751966	786682	779846	809925	16.022		(430.0902, 3005.0046)(431.09296, 48.998)(432.9332, 184.805)(434.43698, 219.915)(434.6046, 270.25)
Luteolin 7-O-glucoside	758185	494381	800859	1	678596	639034	667875	795978	751966	786682	779846	809925	16.022		(430.0902, 3005.0046)(431.09296, 48.998)(432.9332, 184.805)(434.43698, 219.915)(434.6046, 270.25)
Dimethylmatairesinol	1918267	1928837	2020529	2929658	2667688	2061438	2035529	2259967	2470753	1578533	1847114	1864992	17.998		(412.9254, 38951.133)(414.09628, 12481.773)(414.1802, 8730.69)(369.1703, 2837.0266)(370.17496, 310.83286)(387.18005, 105440.04)(388.18332, 26790.016)(389.18594, 4937.91)(390.18872, 343.69556)(391.15628, 346.14285)
7-Hydroxysecoisolariciresinol	1	1	1	73165	53651	1	24271	47513	1	1	1	50089	17.683		(363.16235, 874.68994)(401.15976, 2721.674)(402.16364, 255.52)
Kaempferol 3-O-glucosyl-rhamnosyl-glucoside	59049	77247	74222	76214	61570	84073	93512	75639	71787	87771	89797	96863	29.525		(758.22144, 4187.014)(759.2221, 2966.2334)(760.2202, 2405.57)(761.22015, 833.44244)(762.21906, 144.59666)
Carvacrol	953517	408288	1833433	229355	890524	1015030	1320822	1147569	1097188	1333596	473366	185070	12.314		(150.1025, 61.42)(151.11182, 7648.688)(152.1163, 1756.21)(153.1279, 96.36)(133.10133, 11186.14)(134.1034, 984.1792)(173.76237, 70.36667)(156.58786, 45.96)
Feruloyl glucose	1	22614	1	1	1	1	1	1	1	1	79266	130040	21.108		(339.78064, 7362.3364)(341.44656, 1433.0101)(363.43216, 1112.7933)(364.76547, 2323.5566)(365.0983, 2729.95)
Cinnamoyl glucose	130935	109414	147365	155153	100236	1	1	138971	1	49806	89934	38222	1.572		(310.1058, 5901.8853)(311.10495, 1476.5913)(294.3526, 673.37)(294.0992, 207.45)(313.11685, 798.975)(294.24734, 743.9614)(335.4335, 546.1423)(335.0957, 811.34)(337.1096, 185.34)(338.1066, 226.68)(315.0883, 240.69)
4,5-Dicaffeoylquinic acid	688203	652108	678790	383144	1	623737	716997	719055	1	754349	747644	760838	21.721		(518.14056, 3949.898)(519.1441, 106.25901)(501.13477, 116.70701)(502.1312, 3734.482)(503.1277, 7776.3525)(544.13696, 241.06145)
Campesteryl ferulate	4305491	4408798	4314725	4694750	4284994	4429214	4761247	4954320	5083339	5204168	5128123	5420476	22.735		(576.41064, 221849.2)(577.41364, 74589.73)(578.415, 16746.041)(579.418, 2579.7625)(619.4197, 8975.706)(603.4067, 544.5282)
Estragole	245091	175590	173032	209206	1	200909	113316	151894	192073	183367	170759	156510	17.598		(151.09703, 79.9)(131.08226, 449.64502)(149.0959, 7205.4995)(150.10054, 286.57544)(131.08391, 350.42334)(173.48486, 88.604)
Isoxanthohumol	67963	1	104304	129090	87846	1	64528	156104	172311	1	136611	133540	19.241		(336.13483, 234.35333)(337.14365, 80.055)(355.159, 3242.4426)(337.1459, 65.01)(377.364, 10330.698)(378.14334, 2264.3328)
p-Coumaroyl tyrosine	138320	38635	108882	144997	55186	1	1	95562	174661	38648	35454	27406	1.581		(311.1056, 2935.1948)(311.1048, 849.65)(328.1223, 197.16)(310.1058, 6952.585)(311.1052, 1619.9087)(312.1107, 474.5)(350.09656, 494.6383)(335.3494, 642.08374)
Diosmin	150520	180377	179232	190251	154541	180626	150506	142474	250095	184620	298147	160249	27.969		(610.1837, 8990.458)(611.18463, 5192.3027)(612.1829, 3583.446)(613.1826, 1282.215)(614.1813, 427.115)
3-methylthiopropyl-desulfoglucosinolate	148599	46750	136391	132024	62914	240329	162089	116400	73956	229489	91196	66675	20.81		(327.07767, 10290.343)(328.08112, 1846.4615)(310.27005, 158.746)(311.0681, 139.41)
Dihydro-p-coumaric acid	319669	339402	150054	407863	1	338274	344087	293037	267012	112224	310503	202330	20.0483		(167.07115, 1747.3911)(168.07367, 136.5)(149.0592, 7033.136)(150.06293, 227.04364)
Lutein	48845	1	43896	44287	48384	46205	1	73908	38775	59195	1	29139	23.271		(570.21124, 4190.0312)(571.4335, 848.49005)(570.4447, 1235.61)(556.44025, 65082.984)(557.44366, 20771.367)(592.4279, 4158.758)(593.4249, 96.36)(576.4098, 9414.387)(577.41284, 3163.0244)
pyroglutamate	99623	190134	38857	45084	76088	89083	84968	200993	239149	49632	138201	19917	1.456		(129.04095, 12544.14)(130.04295, 1711.394)(131.03896, 1493.6055)(113.7048, 137.56999)(115.0399, 132.08)
Kaempferol 3-O-glucosyl-rhamnosyl-galactoside	59049	77247	74222	76214	61570	84073	93512	75639	71787	87771	89797	96863	29.525		(758.22144, 4187.014)(759.2221, 2966.2334)(760.2202, 2405.57)(761.22015, 833.44244)(762.21906, 144.59666)
2-Hydroxybenzoic acid	70091	1	1	98432	1	1	99694	116125	72581	1	1	54819	21.358		(139.04056, 1122.2219)(121.02941, 5602.5)(145.0175, 248.785)
3,4-Dicaffeoylquinic acid	688203	652108	678790	383144	225221	623737	716997	719055	1	754349	747644	760838	21.7073		(518.14056, 3991.6338)(519.1438, 101.18365)(501.22537, 472.12454)(502.22177, 4130.5938)(503.1277, 7776.3525)(544.13696, 241.06145)
5-Tricosenylresorcinol	1	46954	40476	1	34742	1	1	50455	1	37208	42575	46410	26.519		(419.3977, 308.4)(435.36185, 2426.6858)(436.36215, 240.1757)
Coumarin	101999	30018	138953	119964	93748	35434	29566	110544	161561	97058	370488	19256	1.455		(128.02704, 10645.712)(129.0234, 2135.89)(152.0584, 181.07)(131.0388, 1914.2637)(134.04657, 260.3533)
Anethole	245091	175590	173032	209206	1	200909	113316	151894	192073	183367	170759	156510	17.598		(151.09703, 79.9)(131.08226, 449.64502)(149.0959, 7205.4995)(150.10054, 286.57544)(131.08391, 350.42334)(173.48486, 88.604)
Quercetin 3-O-rhamnosyl-rhamnosyl-glucoside	59049	77247	74222	76214	61570	84073	93512	75639	71787	87771	89797	96863	29.525		(758.22144, 4187.014)(759.2221, 2966.2334)(760.2202, 2405.57)(761.22015, 833.44244)(762.21906, 144.59666)
1-Sinapoyl-2,2'-diferuloylgentiobiose	1	30902	1	44328	33760	1	33996	32776	18628	38925	41053	37686	27.922		(924.2691, 2260.0076)(925.2701, 1866.411)(926.269, 1634.1444)(927.2693, 600.8433)(928.2625, 168.23)
3-Hydroxybenzoic acid	1	1	1	1	1	1	1	1	1	1	1	1	21.355
avenacin A1	1	1	1	1	1	1	1	124392	57449	1	1	1	14.659		(1094.56, 352.72)(1076.5476, 2482.97)(1077.551, 854.67004)(1120.554, 325.235)(1102.0461, 706.855)(1103.0471, 782.49)(1103.5494, 584.1)
3-Methoxysinensetin	1	1	1	1	161222	567414	18152	1	1	1	69510	1	17.194		(385.12994, 6357.9624)(386.13315, 1338.78)(387.1299, 704.05)(407.11252, 5263.2754)(408.11484, 1240.0)(409.1087, 894.63)
6-Geranylnaringenin	1	1	100104	54407	1	33269	40333	66854	85627	141734	46441	1	18.109		(390.38824, 574.772)(391.19305, 2290.8513)(413.1765, 24818.322)(414.17972, 5818.286)(415.18542, 1081.995)
4-Hydroxybenzoic acid 4-O-glucoside	1	1	1	1	108670	514202	1	1	1	1	62982	1	19.279		(283.08377, 21417.31)(284.0847, 2720.97)(285.07785, 1199.805)(305.06485, 3145.4001)(306.0663, 127.64)(307.061, 131.39)
Trachelogenin	1	1	1	1	156210	564114	1	1	1	1	55388	1	19.292		(389.16098, 7506.15)(390.1648, 1557.72)(391.15863, 757.69)(411.14175, 6324.283)(412.14636, 1187.595)
Kaempferol	349928	248807	1	201720	200914	1	1	1	1	322868	147788	1	17.544		(287.0545, 6706.76)(288.057, 881.14)(272.04578, 106.28999)(287.05566, 10410.234)(288.0584, 1434.776)(309.0406, 14679.218)(310.04254, 153.555)
3-p-Coumaroylquinic acid	1	22650	1	1	1	1	1	1	1	102378	80863	1	21.13		(342.1137, 295.54)(321.089, 372.115)(339.44662, 11700.41)(340.78104, 2674.1501)(364.10025, 1846.7833)(365.09775, 2421.5466)
2-Methoxy-5-prop-1-enylphenol	1	1	1	91529	1	408729	1	1	36427	1	1	1	1.55		(168.0952, 756.19)(149.0812, 367.66)(169.1008, 1390.86)(147.07849, 19983.01)(148.08176, 941.66003)(149.0821, 141.92)(188.40984, 1875.4132)(169.7319, 2911.8767)(171.0696, 228.55)
Indol	1	1	1	1	86796	215699	22661	1	1	1	56849	1	1.677		(117.0575, 4499.3374)(118.0674, 116.95)(122.0764, 123.29)(140.04797, 1021.575)
Vanillin	36528	40320	56829	1	11915	1	1	52349	69185	1	1	1	9.965		(152.0462, 175.39)(139.05092, 1169.7816)(158.06633, 152.09001)(135.04498, 3455.7166)
Phloretin	26278	1	28350	22633	1	12427	1	29500	43481	1	1	1	1.524		(278.42767, 2471.6785)(279.0948, 2992.42)(259.08136, 787.83)(297.07117, 2488.815)(298.06708, 2148.8062)(299.0692, 198.18)(279.0616, 208.21)
Punicalagin	1	1	1	1	60931	1	140622	1	1	99265	330320	1	29.677		(1084.0583, 235.24333)(1066.0532, 458.03748)(1067.0494, 363.24)(1068.048, 163.32)(1085.562, 144.63501)(1067.0581, 292.01)(1107.0571, 355.43503)(1108.0598, 303.13)(1089.3075, 509.635)(1090.5608, 416.85498)(1092.0616, 147.81)(1093.0568, 645.4)(1094.0569, 542.91)(1095.0566, 331.26)(1096.0593, 491.62)
avenacin B1	296027	32746	26066	1	74897	21110	21868	380926	489236	1	105531	1	16.611		(1078.2301, 1191.9618)(1079.5627, 860.235)(1059.5543, 1050.8267)(1078.5629, 2798.5376)(1079.565, 2751.975)(1080.5686, 895.375)(1060.5519, 4066.9727)(1061.5552, 1982.2659)(1062.5585, 1551.54)(1063.5586, 228.345)(1103.8483, 947.2028)(1104.559, 3453.2102)(1105.5629, 1633.728)(1106.5653, 530.8333)(1086.5488, 272.475)
Protocatechuic acid 4-O-glucoside	37676	45119	30057	17204	18616	1	1	26287	53668	1	1	1	1.521		(298.06696, 2129.1372)(299.0692, 198.18)(343.0768, 651.75)(344.0806, 357.89)(322.06406, 6151.286)(323.067, 459.16574)(324.06427, 451.19403)
4-Hydroxyphenylacetic acid	36528	40320	56829	1	11915	1	1	52349	69185	1	1	1	9.965		(152.0462, 175.39)(139.05092, 1169.7816)(158.06633, 152.09001)(135.04498, 3455.7166)
4-Feruloylquinic acid	117035	1	1	1	37316	1	1	112507	175124	1	40212	1	16.613		(351.10858, 4131.9116)(352.1106, 601.6667)(391.1018, 883.73)(373.09036, 932.67)
Tetramethylscutellarein	195634	1	1	1	267276	1	875142	889459	1	1050573	1	1	13.399		(342.113, 24333.953)(343.11606, 5612.4263)(365.0988, 1811.8119)(366.0935, 50.785)(349.0919, 45.66)
benzoxazinone	1	1	1	1	50483	27649	1	1	1	1	1	1	2.189		(152.057, 8118.65)(151.0576, 9574.875)(153.0631, 1133.57)
Pinosylvin	1	1	1	1	62878	211818	1	1	1	1	32865	1	1.677		(213.0893, 3616.94)(198.4189, 2186.8335)(199.0869, 1958.59)(213.09035, 7181.195)(214.0871, 267.6)(195.08087, 747.99664)
Scutellarein	349928	248807	1	201720	200914	1	1	1	1	322868	147788	1	17.544		(287.0545, 6706.76)(288.057, 881.14)(272.04578, 106.28999)(287.05566, 10410.234)(288.0584, 1434.776)(309.0406, 14679.218)(310.04254, 153.555)
Nobiletin	1	1	1	1	161222	567414	18152	1	1	1	69510	1	17.194		(385.12994, 6357.9624)(386.13315, 1338.78)(387.1299, 704.05)(407.11252, 5263.2754)(408.11484, 1240.0)(409.1087, 894.63)
Quercetin 3-O-acetyl-rhamnoside	1	1	1	1	1	169832	1	1	1	1	1	1	19.271		(411.1413, 12576.24)(412.1445, 2063.56)
5-p-Coumaroylquinic acid	1	22650	1	1	1	1	1	1	1	102378	80863	1	21.13		(342.1137, 295.54)(321.089, 372.115)(339.44662, 11700.41)(340.78104, 2674.1501)(364.10025, 1846.7833)(365.09775, 2421.5466)
Arctigenin	1	1	1	1	1	1	1	1	1	81025	105847	1	17.777		(355.1587, 2790.93)(377.141, 12724.555)(378.1431, 2553.13)(379.1513, 121.54)
p-Coumaroyl malic acid	1	1	1	1	79477	110674	1	1	1	1	1	1	17.275		(282.07, 20350.215)(282.0726, 5128.85)(283.0688, 2065.72)(284.0727, 207.71)(303.0504, 2806.67)(304.0541, 103.77)
4-Ethylguaiacol	1	88794	92757	1	105665	1	1	185542	1	1	78847	1	12.705		(153.09149, 4767.8)(135.08058, 1989.816)
3-Feruloylquinic acid	117035	1	1	1	37316	1	1	112507	175124	1	40212	1	16.613		(351.10858, 4131.9116)(352.1106, 601.6667)(391.1018, 883.73)(373.09036, 932.67)
L-valine	1	1	1	1	1004518	857213	1	1	1	1	1666606	1	1.62		(101.07303, 122480.1)(102.07534, 9063.743)(103.077545, 253.08499)(119.0909, 7132.365)(100.0772, 2661.85)(126.06667, 2765.123)
1,4-Naphtoquinone	1	1	1	1	1	1	1	1	1	1	1	1	2.671
5-Feruloylquinic acid	117035	1	1	1	37316	1	1	111593	175124	1	40212	1	16.613		(351.10858, 4131.9116)(352.1106, 601.6667)(391.1018, 883.73)(373.09036, 932.67)
Medioresinol	1	1	1	1	156210	564114	1	1	1	1	55388	1	19.292		(389.16098, 7506.15)(390.1648, 1557.72)(391.15863, 757.69)(411.14175, 6324.283)(412.14636, 1187.595)
Hydroxycaffeic acid	16308	1	1	1	330377	1	1	58351	41832	1	174977	1	1.537		(200.30354, 582.5325)(219.02837, 14417.644)(220.03186, 1224.0566)
isosakuranetin	62633	10660	1	1	17993	1	1	83831	98206	1	33699	1	16.611		(285.07687, 3069.6384)(286.0795, 295.995)(271.0795, 130.87)(289.09003, 13907.18)(290.09726, 1720.78)(291.1, 555.672)(310.82132, 460.835)
Stearic acid	61636	1	270552	394802	130071	1	234720	340222	356253	212434	200836	1	22.4962		(285.07062, 944.592)(285.77084, 48.2425)(268.2637, 2044.0125)(268.60645, 3967.8333)(270.67905, 902.00604)(307.26126, 1624.2112)(308.26852, 74.57667)(289.2525, 3094.626)(290.25702, 494.455)
Quercetin 4'-O-glucoside	1	1	1	1	161222	567414	18152	1	1	1	69510	1	17.194		(385.12994, 6357.9624)(386.13315, 1338.78)(387.1299, 704.05)(407.11252, 5263.2754)(408.11484, 1240.0)(409.1087, 894.63)
1,2-Disinapoylgentiobiose	1	32662	1	40434	1	44299	44770	45862	1	1	1	1	29.546		(760.2205, 2636.4302)(761.2205, 800.178)(762.2176, 157.56)
sorgolactone	595863	1	1	1	1	1	1	49949	34402	1	1	1	1.625		(319.13837, 3922.79)(321.48373, 211.24666)(299.12955, 15015.647)(300.13184, 2245.8433)(324.45395, 874.7133)(325.119, 186.91)
L-proline	139306	108146	107438	1	1	130994	119142	1	1	1	1	1	21.909		(116.07078, 8684.422)(117.07174, 215.1)
3-hydroxymugineic acid	23651	1	1	1	1	1	1	1	1	47681	1	1	14.448		(305.11902, 175.805)(343.6137, 7503.79)
p-Coumaroylquinic acid	1	22650	1	1	1	1	1	1	1	102378	80863	1	21.13		(342.1137, 295.54)(321.089, 372.115)(339.44662, 11700.41)(340.78104, 2674.1501)(364.10025, 1846.7833)(365.09775, 2421.5466)
4-p-Coumaroylquinic acid	1	22650	1	1	1	1	1	1	1	102378	80863	1	21.13		(342.1137, 295.54)(321.089, 372.115)(339.44662, 11700.41)(340.78104, 2674.1501)(364.10025, 1846.7833)(365.09775, 2421.5466)
Daidzin	310658	261033	339370	328786	260660	274671	287820	273767	345594	360119	371136	1	13.583		(417.75568, 1627.8237)(419.39142, 1111.5109)(420.11972, 3164.5762)(417.1198, 2573.98)(418.1222, 79.68)(421.08713, 43.78889)
Luteolin	349928	248807	1	201720	200914	1	1	1	1	322868	147788	1	17.544		(287.0545, 6706.76)(288.057, 881.14)(272.04578, 106.28999)(287.05566, 10410.234)(288.0584, 1434.776)(309.0406, 14679.218)(310.04254, 153.555)
24-Methyllathosterol ferulate	1031537	2113849	1	2357892	871909	238621	1284324	1631779	741630	1	1	1	22.7333		(576.41077, 260736.75)(577.41376, 87931.484)(578.4155, 19390.814)(579.4177, 3142.685)(560.41296, 479.58)(604.4289, 962.47)
Eugenol	1	1	1	91529	1	408729	1	1	36427	1	1	1	1.55		(168.0952, 756.19)(149.0812, 367.66)(169.1008, 1390.86)(147.07849, 19983.01)(148.08176, 941.66003)(149.0821, 141.92)(188.40984, 1875.4132)(169.7319, 2911.8767)(171.0696, 228.55)
L-arginine	62168	1	1	29360	1	25325	1	34315	120143	1	1	1	1.539		(175.11845, 4313.008)(176.1284, 291.43253)(159.11417, 13698.224)(160.1156, 59.97)(158.11674, 433.945)(199.11092, 3369.2537)(181.0991, 582.17)
4-Ethylcatechol	65939	112751	1	106205	104872	1	1	1	1	1	1	1	18.007		(125.0708, 197.73)(141.08018, 231.76498)(121.0647, 3654.775)(163.0608, 264.28)(145.05165, 124.48)
maltose/sucrose	811260	141322	158153	1	258552	101662	149941	782927	1183489	1	373682	1	16.611		(342.1134, 1807.3368)(347.13217, 505.0567)(325.1129, 23982.447)(326.11673, 3136.799)(327.11786, 612.575)(365.1011, 2833.4636)(366.0977, 345.82666)(349.32434, 991.1733)
benzyl-desulfoglucosinolate	85397	74461	30776	1	27286	1	1	137916	43572	1	1	1	1.631		(333.43195, 1080.14)(335.0949, 1117.91)(330.1012, 1276.33)(312.29352, 4554.3857)(313.0954, 549.955)(336.74503, 228.60333)
1,2,2'-Triferuloylgentiobiose	36126	36602	35138	46891	40629	53156	47349	56795	39469	51627	44800	1	27.192		(852.25, 1952.94)(853.25, 613.2527)
4-Hydroxybenzoic acid	70091	1	1	98432	1	1	99694	116125	72581	1	1	1	21.355		(139.04056, 1002.8525)(121.02934, 5754.282)(145.0175, 248.785)
Formononetin	1	1	1	198914	79806	106463	182041	164483	118421	1	100073	1	21.565		(273.0885, 58.33)(273.0539, 3792.603)(274.05856, 193.09166)
6-methylthiohexyldesulfoglucosinolate	1	1	1	1	1	61409	27807	46455	26083	74178	67069	1	22.415		(369.12427, 4204.763)(370.12836, 564.96204)(393.12372, 254.865)(380.1107, 172.07)
