# Supplementary material for: Single and Combined Fe and S Deficiency Differentially Modulate Root Exudate Composition in Tomato: A Double Strategy for Fe Acquisition?
Source: Int J Mol Sci. 2020 Jun 5;21(11):4038. doi: 10.3390/ijms21114038 (PMC7312093; doi:10.3390/ijms21114038)
Supplement: Supplementary file 1 [file ijms-21-04038-s001.zip › Supplementary Table 5.xlsx]

## Sheet: fold-change_LCQTOF
Compound	Log FC ([Fe+S_deficiency] vs [control])	Log FC ([Fe_deficiency] vs [control])	Log FC ([S_deficiency] vs [control])
6-Prenylnaringenin	-0.844301	-7.85941	-0.55994
Myristic acid	7.1807	0.48104	0.636435
L-tryptophan	-5.11425	-0.663705	-0.0784448
deoxymugineic acid	-2.32136	-1.01415	-5.29163
5-Caffeoylquinic acid	5.36565	4.96472	0.216608
Vanillic acid	16.306	-0.0747217	-0.0904077
7-Oxomatairesinol	5.72237	12.6186	-0.565065
Schottenol ferulate	-1.38223	-7.50687	-7.29696
Avenanthramide 2c	6.23233	8.42854	6.2954
Dihydrocaffeic acid	-5.99569	0.159049	-0.351615
1-Caffeoylquinic acid	5.36565	4.96472	0.216608
24-Methylcholesterol ferulate	3.61683	6.16048	6.42483
Arachidic acid	0.431741	-5.88436	-5.62279
3,5-Dicaffeoylquinic acid	6.49043	-0.062417	0.0171223
4-Vinylguaiacol	1.71883	-8.43639	-4.82446
Avenanthramide 2p	16.1986	13.0109	16.2617
Palmitic acid	-5.49037	-0.755819	0.403858
8-Prenylnaringenin	-0.844301	-7.85941	-0.55994
Naringenin 7-O-glucoside	-5.99329	0.210634	-0.00865173
Kaempferol 3-O-galactoside	0.103867	-6.23297	0.0815417
p-Coumaroyl glycolic acid	16.306	-0.0747217	-0.0904077
glucose/fructose	-6.17919	-5.23263	0.304964
m-Coumaric acid	-6.01614	0.158704	-0.351615
Methoxyphenylacetic acid	-0.540931	-5.38214	0.185693
Sinapic acid	-6.31781	-0.88392	-0.530746
Sitosterol ferulate	-1.38223	-7.50687	-7.29696
3-Caffeoylquinic acid	5.36565	4.96472	0.216608
3,4-Dihydroxyphenylacetic acid	16.306	-0.0747217	-0.0904077
L-glutamine	-5.58496	1.50668	1.06757
L-citrulline	5.0925	5.71668	1.16388
Isoferulic acid	6.19234	6.4733	5.69635
1,5-Dicaffeoylquinic acid	0.0262744	-6.52658	-6.44704
Syringaldehyde	-5.99569	0.159049	-0.351615
Homovanillic acid	-5.99569	0.159049	-0.351615
Quercetin 3-O-rhamnoside	0.103867	-6.23297	0.0815417
Sesamol	-10.8324	1.13134	0.528347
Sitostanyl ferulate	-1.38466	-7.51366	-7.30376
4-Hydroxycoumarin	6.57458	0.320886	6.4881
4-Ethylphenol	6.04506	7.05301	6.39578
Kaempferol 7-O-glucoside	0.103867	-6.23297	0.0815417
Ferulic acid	6.19234	6.4733	5.69635
Resveratrol	10.675	-6.57969	4.29777
1,3-Dicaffeoylquinic acid	0.0262744	-6.52658	-6.44704
6''-O-Malonyldaidzin	8.25399	7.18022	8.39339
Umbelliferone	6.57458	0.320886	6.4881
3,4-dihydroxyphenyl-2-oxypropanoic acid	0.358263	-5.81845	-5.96424
Phytofluene	-5.78281	-0.791684	0.293121
Xanthohumol	0.316098	0.459937	5.91097
4-Caffeoylquinic acid	5.36565	4.96472	0.216608
Caffeic acid	0.358263	-5.81845	-5.96424
Carnosic acid	-0.282007	-5.159	-0.260625
Capric acid	-0.136298	0.293299	-6.98055
Zeaxanthin	-0.243104	5.39896	0.0833101
o-Coumaric acid	-6.01614	0.158704	-0.351615
3-Methoxyacetophenone	1.71883	-8.43639	-4.82446
Cirsimaritin	-2.69465	-1.00157	-1.28214
p-Coumaric acid ethyl ester	-6.22918	0.0324768	-5.38402
p-Coumaric acid	-6.01614	0.158704	-0.351615
Luteolin 6-C-glucoside	0.103867	-6.23297	0.0815417
Kaempferol 3-O-glucoside	0.103867	-6.23297	0.0815417
5-Heneicosenylresorcinol	0.504438	-5.1091	0.435465
Dicaffeoylquinic acid	0.0262744	-6.52658	-6.44704
6-Hydroxyluteolin 7-O-rhamnoside	0.103867	-6.23297	0.0815417
Luteolin 7-O-glucoside	0.103867	-6.23297	0.0815417
Cinnamoyl glucose	-1.34656	0.347559	-8.48123
4,5-Dicaffeoylquinic acid	0.0262744	-6.52658	-6.44704
Estragole	-0.339684	-5.57758	-0.446707
Isoxanthohumol	0.316098	0.459937	5.91097
p-Coumaroyl tyrosine	-1.45638	-5.14933	0.57549
Dihydro-p-coumaric acid	-0.540931	-5.38214	0.185693
Lutein	-0.243104	5.39896	0.0833101
2-Hydroxybenzoic acid	-10.8324	1.13134	0.528347
3,4-Dicaffeoylquinic acid	0.0262744	-0.599581	-6.44704
5-Tricosenylresorcinol	4.94134	5.10065	-2.53828
Anethole	-0.339684	-5.57758	-0.446707
1-Sinapoyl-2,2'-diferuloylgentiobiose	10.1482	5.42185	9.71819
6-Geranylnaringenin	5.19645	4.94809	10.3115
Vanillin	-15.5552	-10.6693	-4.88828
avenacin B1	-10.5241	-5.52801	1.28098
Protocatechuic acid 4-O-glucoside	-15.3179	-5.52717	-5.10434
4-Hydroxyphenylacetic acid	-15.5552	-10.6693	-4.88828
benzoxazinone	-0.0590903	15.3767	0.01968
Hydroxycaffeic acid	-8.17062	-7.49249	-3.49902
Stearic acid	0.313282	0.774893	6.84453
1,2-Disinapoylgentiobiose	-5.13692	5.48165	10.3941
L-proline	-16.9797	-10.9408	-11.2767
Daidzin	-6.02236	0.158868	-0.0612837
24-Methyllathosterol ferulate	-13.8011	6.16048	6.42483
maltose/sucrose	-11.9711	-6.23129	0.92305
benzyl-desulfoglucosinolate	-15.9637	-10.6792	-5.05323
4-Hydroxybenzoic acid	-15.7065	1.13134	0.528347
Formononetin	16.0902	17.096	17.1621
6-methylthiohexyldesulfoglucosinolate	15.9215	15.9108	15.0024

## Sheet: Annotated features
Compound	S_10	S_11	S_12	S_7	S_8	S_9	S_1	S_2	S_3	S_4	S_5	S_6	Retention Time	CompositeSpectrum
6-Prenylnaringenin	1619208	947182	574926	1557643	1534968	561419	1494587	1469769	1741803	357838	1	524810	12.994	(324.45944, 135.90666)(324.1286, 9.19)(345.75272, 809.90594)(323.1317, 9.95)(367.131, 9.0)(345.11188, 7678.5015)(346.1105, 825.4257)
Myristic acid	551872	927455	929777	926058	1	532740	438731	266340	1	790545	247063	1	21.207	(230.3615, 37.444286)(211.20563, 1593.12)(251.19954, 3550.4744)(252.20288, 94.78249)(253.1941, 69.37)(233.18956, 352.8089)(234.1879, 22.57)
[6]-Gingerol	2083466	2434154	2988430	1585377	1821062	2677551	1748458	1775674	2243122	1571049	1452560	1518071	20.0045	(296.33514, 2775.4285)(298.5316, 1191.63)(276.1692, 3181.1863)(295.19046, 18860.344)(296.19373, 4156.6313)(297.19772, 640.5783)(277.18015, 66454.43)(278.1832, 12804.159)(279.18683, 2597.9485)(280.1901, 213.94)(318.63193, 743.08093)(318.1697, 82.4)(299.163, 99.06)
L-tryptophan	1	256123	27365	59369	44140	79568	64297	58443	58115	26366	46261	27685	3.04633	(205.34196, 1125.7288)(187.08119, 1846.77)(190.0887, 2396.57)(205.09743, 8749.391)(206.10205, 674.8925)(187.58575, 1050.7426)(190.09366, 80.505005)(228.08318, 893.78345)(229.68542, 421.10605)(230.5864, 1050.5026)(231.0862, 988.58)(212.0752, 418.346)(213.07684, 388.925)
L-histidine	29231	73888	50329	22377	279942	363691	75087	93106	63453	41200	209880	31142	4.12767	(158.71455, 7910.097)(160.07948, 1261.0825)(141.06781, 8788.679)(142.06976, 2191.2766)(156.57889, 8207.497)(157.0827, 1661.14)(140.07077, 3058.307)(178.05988, 2690.635)(179.0664, 125.625)
Neodiosmin	184620	298147	160249	150506	142474	250095	150520	180377	179232	190251	154541	180626	27.969	(610.1837, 8990.458)(611.18463, 5192.3027)(612.1829, 3583.446)(613.1826, 1282.215)(614.1813, 427.115)
deoxymugineic acid	20675	15745	13334	1	70300	108111	79068	63870	80461	40778	42723	17402	1.563	(305.63348, 465.04498)(306.1326, 540.92)(307.1347, 405.93)(287.2429, 1191.0413)(305.1357, 609.50433)(306.13342, 326.405)(289.12552, 2013.5027)(327.12, 190.6)(309.10864, 3447.4517)
5-Caffeoylquinic acid	43323	58485	60076	78345	1	36653	57730	1	28206	38759	28260	27827	18.01	(354.09, 7369.63)(355.0931, 1722.392)
methyl-3-(3-hydroxyphenyl)propionate	415482	264180	330224	295052	341972	375397	273712	428362	358900	485172	247070	195584	21.638	(165.07649, 80.02333)(181.08704, 1817.019)(163.07552, 8762.152)(164.07837, 531.1367)(165.0835, 79.119995)(203.06976, 76.332504)(188.06802, 119.8475)
Vanillic acid	1	1	74943	1	1	1	1	1	1	1	1	1	17.075	(150.029, 7850.16)(151.0326, 407.16)(155.0491, 5983.18)
Lauric acid	1	196497	107449	127514	1	296187	1	87404	121721	100823	81850	1	20.425	(205.1952, 299.0025)(183.1747, 2158.4475)(184.1731, 65.43)(223.66975, 3972.4612)(228.1787, 1202.56)(205.40837, 1274.9263)(206.1609, 103.51)
7-Oxomatairesinol	1	262639	160181	1	74396	1	1	214335	1	350995	308844	302337	14.34	(358.12463, 1381.25)(359.12646, 22.86)(377.1423, 13490.937)(378.14505, 2295.6042)(356.1292, 4258.2485)(357.13168, 277.41714)(358.12308, 172.67334)(398.69473, 76.23143)(399.1245, 190.96)(379.11456, 69.638565)
Schottenol ferulate	1	1237069	356937	1694941	1	1	2464290	1	2379654	1	599111	1	3.364	(590.4277, 43997.816)(591.43097, 15457.222)(592.4295, 1206.9432)
Avenanthramide 2c	106089	77429	69071	141278	93201	41404	26179	1	38239	72807	325085	1063408	20.7428	(283.47452, 7710.155)(282.07285, 4709.97)(283.0686, 2892.01)(284.0725, 290.79)(304.0558, 2870.1987)(305.05927, 521.20374)
Cyanidin 3-O-glucosyl-rutinoside	104447	120007	119311	123956	99247	79434	66946	105514	105033	113208	87622	117778	29.525	(758.22144, 4165.5083)(759.2221, 2949.7458)(760.2202, 2392.6409)(761.22015, 830.4307)(762.2217, 125.98)
Dihydrocaffeic acid	124902	1	125947	152607	92860	116995	154793	131595	150438	118988	148949	147952	18.915	(183.0646, 104.3)(165.0548, 6799.911)(166.05812, 310.7936)
1-Caffeoylquinic acid	43323	58485	60076	78345	1	36653	57730	1	28206	38759	28260	27827	18.01	(354.09, 7369.63)(355.0931, 1722.392)
24-Methylcholesterol ferulate	45980	2692301	43376	1284324	1631779	741630	1031537	2113849	1	2357892	871909	238621	22.8325	(576.4106, 218568.52)(577.41364, 73681.83)(578.415, 16252.907)(579.41754, 3207.7864)(560.1256, 466.54572)(560.4105, 704.22)(604.42926, 1733.8131)(581.3982, 756.545)
citramalic acid	1	1	158938	1	1	1	1	1	1	1	1	1	18.006	(149.044, 5736.58)(150.0465, 65.2)
Arachidic acid	259472	460733	485013	394723	421619	1	257541	193425	355611	302866	174441	1	24.357	(312.92764, 109.275)(314.305, 48.25)(313.31055, 58.69285)(295.29938, 2575.5347)(296.29742, 392.11505)(297.3038, 30.91)(335.29407, 464.24405)(318.28253, 52.215)
3,5-Dicaffeoylquinic acid	754349	747644	760838	716997	719055	1	1	652108	678790	383144	1	623737	21.7422	(518.14056, 3999.5256)(519.14417, 111.07778)(501.1347, 116.80889)(502.13123, 3782.8425)(503.12766, 7853.473)(544.1369, 247.85834)
4-Vinylguaiacol	2188311	3831017	1747773	4267172	3566953	1	21695	3253153	4364452	1	58844	77402	14.0717	(151.07591, 94.04667)(152.0718, 34.38)(133.06625, 439.7)(155.0473, 40335.703)(156.04756, 2380.2593)(157.05186, 126.34001)
5-Heptadecylresorcinol	68506	73549	71756	66928	64780	55646	69138	62484	69006	66297	63845	55261	19.629	(331.38284, 4729.834)(332.38022, 15566.933)(333.2996, 3005.8616)(331.3002, 4135.51)(375.30692, 2883.1516)(376.3037, 6359.5527)(354.2842, 972.77246)(356.28903, 142.93333)
Avenanthramide 2p	106089	77429	69071	141278	93201	41404	1	1	1	1	325085	1063408	20.7528	(283.32422, 9523.357)(282.07285, 4709.97)(283.0686, 2892.01)(284.0725, 290.79)(304.0556, 3150.9856)(305.05927, 568.35834)
Palmitic acid	242643	1	297105	194704	153558	427518	184375	160775	165653	124405	58530	86101	20.6958	(258.2432, 5171.2734)(259.24594, 820.318)(240.2324, 5307.02)(241.2354, 769.85)(239.23686, 2525.0632)(240.236, 69.67)(279.23163, 11963.044)(280.23505, 2079.6892)(281.2368, 137.63)(261.22073, 251.33101)
Thymol	1333596	473366	185070	1320822	1147569	1097188	953517	408288	1833433	229355	890524	1015030	12.314	(150.1025, 61.42)(151.11182, 7648.688)(152.1163, 1756.21)(153.1279, 96.36)(133.10133, 11186.14)(134.1034, 984.1792)(173.76237, 70.36667)(156.58786, 45.96)
7-Hydroxymatairesinol	1	221946	61094	1	80261	1	1	107882	1	1	279675	57021	14.377	(377.14236, 13120.52)(378.14536, 2319.8816)(356.1293, 5817.053)(357.132, 545.52)(358.12296, 437.33002)(379.11536, 88.665)
Lignoceric acid	271850	510464	238789	256683	292589	137847	199649	201690	259695	112460	262558	181022	26.123	(368.647, 530.0643)(369.3601, 271.13)(369.47406, 779.239)(370.36902, 182.85)(351.36166, 3548.3984)(352.36148, 688.5433)(353.37268, 89.585)(394.56165, 1071.726)
Benzoic acid	1168788	171345	177759	1197776	1197624	1160438	1195719	1127005	2126188	1326020	1517047	90141	13.5738	(123.044334, 4829.1167)(124.0474, 117.865005)(105.03367, 4340.0835)(106.038, 125.65)(127.01656, 37116.484)(128.02086, 379.29776)
8-Prenylnaringenin	1619208	947182	574926	1557643	1534968	561419	1494587	1469769	1741803	357838	1	524810	12.994	(324.45944, 135.90666)(324.1286, 9.19)(345.75272, 809.90594)(323.1317, 9.95)(367.131, 9.0)(345.11188, 7678.5015)(346.1105, 825.4257)
Naringenin 7-O-glucoside	1	337562	374517	287820	274058	342951	305459	247137	324606	326030	260660	274671	13.583	(417.9372, 1475.6827)(419.48233, 1269.6445)(420.11972, 3127.0684)(417.11987, 2510.6135)(418.12234, 74.636665)(458.12027, 44.8625)
L-glutamate	49632	142043	19917	84968	200993	242369	99623	190134	38857	45084	76088	89083	1.456	(146.0463, 139.97)(150.0607, 624.7)(129.04095, 12544.14)(130.04295, 1711.394)(131.03896, 1493.6055)(173.04422, 882.8829)
Kaempferol 3-O-galactoside	786682	779846	809925	667875	795978	751966	758185	494381	800859	1	678596	639034	16.022	(430.0902, 3005.0046)(431.09296, 48.998)(432.9332, 184.805)(434.43698, 219.915)(434.6046, 270.25)
p-Coumaroyl glycolic acid	1	1	74943	1	1	1	1	1	1	1	1	1	17.075	(150.029, 7850.16)(151.0326, 407.16)(155.0491, 5983.18)
glucose/fructose	1	139799	16320	10090	354604	385538	389095	50101	33391	12146	619779	1	6.57567	(184.574, 22434.031)(185.0739, 4419.86)(184.07672, 43227.477)(185.07794, 4005.4849)(163.06052, 9926.912)(164.06528, 918.98254)(203.55528, 9905.57)(204.0605, 5193.78)(186.3796, 1733.1466)(190.0518, 629.44)
Malvidin 3-O-(6''-acetyl-galactoside)	882182	845585	898904	775478	803008	806904	802816	749292	770335	797623	716506	735390	21.799	(539.16754, 596.0833)(518.14056, 3789.789)(519.14374, 97.800835)(543.1395, 536.05334)(544.13715, 191.53748)
Epirosmanol	36104	1	40543	1	1	1	1	1	1	1	1	1	20.007	(349.1848, 1039.69)(349.188, 529.87)(329.17462, 2582.6401)(330.1788, 155.5)
m-Coumaric acid	119703	1	125947	152607	92860	116995	154793	131595	150438	118988	148842	147952	18.915	(165.0548, 6790.3433)(166.05812, 310.52087)
Petunidin 3-O-(6''-acetyl-galactoside)	1821010	1816877	1923351	1649310	1694048	1682679	1543652	1665877	1701905	1396270	458283	163799	21.791	(504.12482, 5812.9175)(505.128, 636.912)(529.12317, 30.567999)(530.1211, 15.59)
Malvidin 3-O-(6''-acetyl-glucoside)	882182	845585	898904	775478	803008	806904	802816	749292	770335	797623	716506	735390	21.799	(539.16754, 596.0833)(518.14056, 3789.789)(519.14374, 97.800835)(543.1395, 536.05334)(544.13715, 191.53748)
Methoxyphenylacetic acid	112224	310503	202330	344087	293037	267012	319669	339402	150054	407863	1	338274	20.049	(167.07115, 1747.3911)(168.07367, 136.5)(149.0592, 7033.136)(150.06293, 227.04364)
Sinapic acid	1	72375	59601	36570	113593	147336	213115	109236	70527	40866	97812	40179	1.53	(228.5809, 441.76)(206.05704, 5575.738)(207.05968, 247.58667)(227.68193, 1453.76)(228.94182, 950.4386)(229.58598, 2198.445)(211.82625, 868.2525)(247.06036, 3294.2998)(248.0649, 169.25)(229.38335, 572.2583)
Sitosterol ferulate	1	1237069	356937	1694941	1	1	2464290	1	2379654	1	599111	1	3.364	(590.4277, 43997.816)(591.43097, 15457.222)(592.4295, 1206.9432)
3-Caffeoylquinic acid	43323	58485	60076	78345	1	36653	57730	1	28206	38759	28260	27827	18.01	(354.09, 7369.63)(355.0931, 1722.392)
3,4-Dihydroxyphenylacetic acid	1	1	74943	1	1	1	1	1	1	1	1	1	17.075	(150.029, 7850.16)(151.0326, 407.16)(155.0491, 5983.18)
Caprylic acid	1	594073	72185	1	1	1	1	1	1	1	1	1	2.62	(144.1142, 14650.83)(126.104645, 11152.83)(127.101654, 971.19006)(169.111, 172.705)(171.1146, 4159.835)(151.0977, 536.28)
L-glutamine	65173	1	19532	53872	100465	201826	61590	68493	25022	29069	340768	150292	1.563	(150.07805, 998.6925)(131.95656, 439.91336)(132.0665, 898.82)(147.07788, 8641.872)(148.0809, 1025.395)(149.0819, 92.8)(130.0684, 16932.13)(131.07036, 924.24664)(170.4631, 475.52798)(170.0525, 215.22)(152.32426, 1357.5327)(155.0547, 196.57)
L-citrulline	28831	113698	19674	1	105635	145713	85816	14187	1	44521	51749	47244	1.55	(176.09871, 2248.3374)(157.08461, 2181.752)(158.08305, 152.22)(176.53172, 4595.334)(177.10632, 798.13995)(160.5982, 3645.085)(199.08609, 12415.32)(200.08997, 1050.947)(201.0891, 5255.04)(183.08, 1187.64)
Isoferulic acid	636916	654051	571320	473285	332868	453897	553213	1	824858	758469	399154	649895	17.056	(177.05563, 24420.582)(178.05902, 2414.4934)(179.06549, 91.81667)(217.04846, 94.756676)(201.0396, 104.82)
1,5-Dicaffeoylquinic acid	754349	747644	760838	716997	719055	1	688203	652108	678790	383144	1	623737	21.721	(518.14056, 3949.898)(519.1441, 106.25901)(501.13477, 116.70701)(502.1312, 3734.482)(503.1277, 7776.3525)(544.13696, 241.06145)
Syringaldehyde	124902	1	125947	152607	92860	116995	154793	131595	150438	118988	148949	147952	18.915	(183.0646, 104.3)(165.0548, 6799.911)(166.05812, 310.7936)
Homovanillic acid	124902	1	125947	152607	92860	116995	154793	131595	150438	118988	148949	147952	18.915	(183.0646, 104.3)(165.0548, 6799.911)(166.05812, 310.7936)
Quercetin 3-O-rhamnoside	786682	779846	809925	667875	795978	751966	758185	494381	800859	1	678596	639034	16.022	(430.0902, 3005.0046)(431.09296, 48.998)(432.9332, 184.805)(434.43698, 219.915)(434.6046, 270.25)
Sesamol	1	1	54819	99694	116125	72581	70091	1	1	98432	1	1	21.358	(139.04056, 1122.2219)(121.02941, 5602.5)(145.0175, 248.785)
Neohesperidin	142640	168765	66732	119598	79675	194194	134596	177267	173456	171210	132714	129112	27.962	(610.1837, 9350.487)(611.1846, 5410.524)
Sitostanyl ferulate	1	1237069	360192	1694941	1	1	2499375	1	2379654	1	599111	1	3.35	(590.4277, 43938.703)(591.4311, 15371.558)(592.43, 911.54004)(636.45465, 3803.3904)(637.458, 101.86666)
4-Vinylsyringol	415482	264180	330224	295052	341972	375397	273712	428362	358900	485172	247070	195584	21.638	(165.07649, 80.02333)(181.08704, 1817.019)(163.07552, 8762.152)(164.07837, 531.1367)(165.0835, 79.119995)(203.06976, 76.332504)(188.06802, 119.8475)
5-Tricosylresorcinol	4186832	4243962	4244739	3914001	4052906	4084376	4022472	3785382	3935954	4043314	3942656	3961271	23.676	(438.37827, 124316.68)(439.3815, 32599.756)(440.3838, 5541.99)(441.38632, 278.56)
4-Hydroxycoumarin	579132	532330	624086	470893	576732	498785	403177	413248	1	511558	1	390191	18.663	(163.03932, 19637.502)(164.04247, 1783.849)
succinate	308998	345893	286917	334772	363104	325347	446330	439804	444925	441169	429671	465464	24.649	(117.01823, 13654.124)(118.02187, 245.8075)
Syringaresinol	84000	48166	54829	71066	37543	80041	58120	25103	30484	21168	75650	47171	16.797	(401.1599, 2428.101)(402.16388, 230.63501)(421.16812, 8561.751)(422.1731, 3372.7332)(423.17838, 129.10667)(419.1754, 114.68)(427.15485, 296.28714)
4-Ethylphenol	289929	330266	433176	280381	512036	504891	1	305760	353300	576826	635188	424386	18	(124.07798, 1170.848)(127.0857, 160.12)(107.0709, 3852.7)(123.08093, 3030.8596)(124.078285, 343.06598)(105.0697, 25644.975)(106.07331, 1826.9711)(131.0671, 1133.77)
L-lysine	173452	1	88490	1	1	1	165582	184599	1	74729	1	185908	4.921	(148.61646, 207.7)(129.10303, 12587.645)(130.09883, 1449.3867)(172.10774, 1114.92)(153.9306, 3151.2402)(154.0984, 3790.96)(157.1029, 312.45)
Kaempferol 7-O-glucoside	786682	779846	809925	667875	795978	751966	758185	494381	800859	1	678596	639034	16.022	(430.0902, 3005.0046)(431.09296, 48.998)(432.9332, 184.805)(434.43698, 219.915)(434.6046, 270.25)
Isohydroxymatairesinol	1	221946	61094	1	80261	1	1	107882	1	1	279675	57021	14.377	(377.14236, 13120.52)(378.14536, 2319.8816)(356.1293, 5817.053)(357.132, 545.52)(358.12296, 437.33002)(379.11536, 88.665)
Ferulic acid	636916	654051	571320	473285	332868	453897	553213	1	824858	758469	399154	649895	17.056	(177.05563, 24420.582)(178.05902, 2414.4934)(179.06549, 91.81667)(217.04846, 94.756676)(201.0396, 104.82)
Resveratrol	368402	76647	293853	1	66368	183419	1	1423551	1	1	1	1	29.456	(231.0867, 38.52)(231.0933, 423.17)(215.0899, 38.49)(251.06555, 2285.7134)(233.05573, 2575.0383)
Caffeic acid ethyl ester	83072	1	62375	1	18970	58821	25452	1	1	1	20368	53930	21.363	(209.08244, 2410.273)(191.07108, 769.55426)(231.0634, 161.128)
5-Pentacosenylresorcinol	4786786	4953116	4759139	4738288	4817370	4812238	4444017	4446023	4384315	4410139	4299235	4582405	23.745	(482.40408, 143946.5)(483.40723, 40034.06)(484.40952, 7561.1504)(485.41232, 601.9275)(466.4067, 91.98)
1,3-Dicaffeoylquinic acid	754349	747644	760838	716997	719055	1	688203	652108	678790	383144	1	623737	21.721	(518.14056, 3949.898)(519.1441, 106.25901)(501.13477, 116.70701)(502.1312, 3734.482)(503.1277, 7776.3525)(544.13696, 241.06145)
6''-O-Malonyldaidzin	1510061	1553708	1091901	1406366	1459979	1405079	1	271559	248616	1435755	1194625	73815	21.7	(504.12488, 6766.3716)(505.12796, 984.5354)(530.1205, 9.94)
Umbelliferone	579132	532330	624086	470893	576732	498785	403177	413248	1	511558	1	390191	18.663	(163.03932, 19637.502)(164.04247, 1783.849)
Nortrachelogenin	1	221946	61094	1	80261	1	1	107882	1	1	279675	57021	14.377	(377.14236, 13120.52)(378.14536, 2319.8816)(356.1293, 5817.053)(357.132, 545.52)(358.12296, 437.33002)(379.11536, 88.665)
3,4-dihydroxyphenyl-2-oxypropanoic acid	550344	516195	601772	1	544762	515924	403928	386581	389702	508079	1	409673	18.651	(163.0393, 19730.992)(164.04247, 1789.5651)(203.03204, 244.57446)
Phytofluene	1	44260	35023	33122	106412	113782	79505	52325	46623	48089	31128	15354	27.838	(548.5067, 2717.205)(548.50726, 2771.0522)(549.5088, 608.12)(566.4744, 3507.7373)(567.48065, 920.57697)(569.482, 573.855)
Hesperidin	142640	168765	66732	119598	79675	194194	134596	177267	173456	171210	132714	129112	27.962	(610.1837, 9350.487)(611.1846, 5410.524)
Xanthohumol	1	136611	133540	64528	156104	172311	67963	1	104304	129090	87846	1	19.241	(336.13483, 234.35333)(337.14365, 80.055)(355.159, 3242.4426)(337.1459, 65.01)(377.364, 10330.698)(378.14334, 2264.3328)
4-Caffeoylquinic acid	43323	58485	60076	78345	1	36653	57730	1	28206	38759	28260	27827	18.01	(354.09, 7369.63)(355.0931, 1722.392)
Peonidin 3-O-rutinoside	199027	301782	160249	150506	142474	261192	157093	180377	194357	190251	160287	183501	27.969	(610.1837, 9040.61)(611.18463, 5221.1494)(612.1829, 3604.6758)(613.1835, 1015.63)
Cerotic acid	156352	181388	354556	291015	283789	324698	247899	253131	292643	165196	261890	132133	26.9795	(396.89377, 558.75085)(398.3994, 558.2)(397.4007, 445.20572)(398.39862, 142.9)(379.39294, 3496.616)(380.39554, 207.99251)(381.406, 66.94)(420.19098, 71.776)(402.3736, 37.04)
Caffeic acid	550344	516195	601772	1	544762	515924	403928	386581	389702	508079	1	409673	18.651	(163.0393, 19730.992)(164.04247, 1789.5651)(203.03204, 244.57446)
Carnosic acid	167569	195627	188422	211184	141832	181690	211707	177366	221700	170906	1	656528	20.861	(334.20374, 2116.35)(335.712, 108.35)(335.01172, 385.69897)(336.2164, 116.34)(315.19495, 8387.097)(316.20007, 1614.2401)(341.1853, 119.36)
Capric acid	1953936	1815137	1502315	1512330	1957329	1	1877062	1678348	1683648	2215958	1477266	1832916	16.981	(154.13354, 148.175)(173.15416, 45318.344)(174.15742, 5410.0234)(175.1581, 66.38)(156.14691, 1086.3783)(158.154, 3126.19)(198.47786, 75.32667)(177.12575, 914.56995)
Cyanidin	265507	268607	219597	257355	256039	231046	430502	394667	377473	334887	272127	257392	17.553	(287.05493, 6198.3003)(288.05792, 644.62665)(271.0554, 1902.0132)(311.84738, 120.52999)(315.0552, 50.65)
Zeaxanthin	59195	1	29139	1	73908	38775	48845	1	43896	44287	48384	46205	23.271	(570.21124, 4190.0312)(571.4335, 848.49005)(570.4447, 1235.61)(556.44025, 65082.984)(557.44366, 20771.367)(592.4279, 4158.758)(593.4249, 96.36)(576.4098, 9414.387)(577.41284, 3163.0244)
4-Vinylphenol	1	1	77906	61862	1	1	65939	109973	1	85782	105891	1	18.002	(125.07058, 241.82999)(121.06446, 4050.7415)(145.05165, 124.48)
Petunidin 3-O-(6''-acetyl-glucoside)	1821010	1816877	1923351	1649310	1694048	1682679	1543652	1665877	1701905	1396270	458283	163799	21.791	(504.12482, 5812.9175)(505.128, 636.912)(529.12317, 30.567999)(530.1211, 15.59)
o-Coumaric acid	119703	1	125947	152607	92860	116995	154793	131595	150438	118988	148842	147952	18.915	(165.0548, 6790.3433)(166.05812, 310.52087)
3-Methoxyacetophenone	2188311	3831017	1747773	4267172	3566953	1	21695	3253153	4364452	1	58844	77402	14.0717	(151.07591, 94.04667)(152.0718, 34.38)(133.06625, 439.7)(155.0473, 40335.703)(156.04756, 2380.2593)(157.05186, 126.34001)
Cirsimaritin	85889	126992	55264	42853	347000	644416	600051	511011	399935	288302	272192	119689	1.517	(296.0676, 19644.668)(297.07126, 1832.9366)(298.0668, 1803.2524)(299.0692, 198.18)(315.088, 521.48)(302.0896, 212.21)(338.0669, 170.33)(321.06528, 1444.8751)(321.9396, 4140.4688)(323.0669, 506.212)
p-Coumaric acid ethyl ester	89952	1	64576	180115	1	157576	109861	250315	66865	51581	205537	114066	16.0462	(193.08624, 787.90204)(175.0768, 2407.793)
p-Coumaric acid	119703	1	125947	152607	92860	116995	154793	131595	150438	118988	148842	147952	18.915	(165.0548, 6790.3433)(166.05812, 310.52087)
Luteolin 6-C-glucoside	786682	779846	809925	667875	795978	751966	758185	494381	800859	1	678596	639034	16.022	(430.0902, 3005.0046)(431.09296, 48.998)(432.9332, 184.805)(434.43698, 219.915)(434.6046, 270.25)
Conidendrin	126060	1	65157	151336	82884	1	1	246158	1	117971	279675	1	14.404	(356.12912, 5208.0786)(357.13168, 460.65717)(358.1245, 242.36398)(341.12967, 144.97833)(379.1154, 74.25001)(362.6071, 97.75)
Behenic acid	440571	519931	278119	254672	113303	393124	316871	206171	303576	367574	336073	211006	25.3703	(341.89133, 206.43889)(322.31882, 883.84)(341.34494, 931.38995)(342.3375, 500.79666)(323.33044, 2992.3535)(324.32968, 581.2941)(325.33746, 31.424)
Phytoene	34568	200345	138727	100648	148880	137183	120649	85744	79882	67786	70172	88672	28.232	(548.5068, 2794.7249)(549.5132, 497.31335)(568.49384, 4988.4717)(569.498, 1946.8251)(570.5006, 463.74142)
Dihydroquercetin	298734	117197	301806	222352	188117	434230	357767	251814	498078	193779	204318	193852	19.8208	(305.06006, 496.035)(287.05548, 7083.713)(288.058, 1119.2751)(327.04376, 179.81665)(309.0404, 14840.733)(310.04248, 158.16333)
Kaempferol 3-O-glucoside	786682	779846	809925	667875	795978	751966	758185	494381	800859	1	678596	639034	16.0227	(430.0902, 3005.0046)(431.09296, 48.998)(432.9332, 184.805)(434.43698, 219.915)(434.6046, 270.25)
Ferulic acid 4-O-glucoside	1	79266	130040	1	1	1	1	22614	1	1	1	1	21.108	(339.78064, 7362.3364)(341.44656, 1433.0101)(363.43216, 1112.7933)(364.76547, 2323.5566)(365.0983, 2729.95)
Cinnamic acid	263696	243185	168352	324181	173107	221435	263108	272930	230536	354922	207612	263965	20.035	(149.05922, 6291.402)(150.06291, 160.8925)(156.04115, 898.6892)
5-Heneicosenylresorcinol	168916	185817	197790	181827	151383	164679	112286	97174	149442	135335	180153	1	24.5832	(408.3666, 1273.025)(404.72653, 579.4382)(409.3799, 116.16)(385.34775, 3020.1902)(386.35037, 299.03665)(408.3342, 7135.366)(412.34116, 171.62334)
Dicaffeoylquinic acid	754349	747644	760838	716997	719055	1	688203	652108	678790	383144	1	623737	21.721	(518.14056, 3949.898)(519.1441, 106.25901)(501.13477, 116.70701)(502.1312, 3734.482)(503.1277, 7776.3525)(544.13696, 241.06145)
Phlorin	1	158226	145728	1	1	1	1	1	1	1	1	1	21.404	(289.08997, 10344.176)(290.09875, 950.08997)(276.09, 396.79)(311.0696, 110.86)
6-Hydroxyluteolin 7-O-rhamnoside	786682	779846	809925	667875	795978	751966	758185	494381	800859	1	678596	639034	16.022	(430.0902, 3005.0046)(431.09296, 48.998)(432.9332, 184.805)(434.43698, 219.915)(434.6046, 270.25)
Luteolin 7-O-glucoside	786682	779846	809925	667875	795978	751966	758185	494381	800859	1	678596	639034	16.022	(430.0902, 3005.0046)(431.09296, 48.998)(432.9332, 184.805)(434.43698, 219.915)(434.6046, 270.25)
Dimethylmatairesinol	1578533	1847114	1864992	2035529	2259967	2470753	1918267	1928837	2020529	2929658	2667688	2061438	17.998	(412.9254, 38951.133)(414.09628, 12481.773)(414.1802, 8730.69)(369.1703, 2837.0266)(370.17496, 310.83286)(387.18005, 105440.04)(388.18332, 26790.016)(389.18594, 4937.91)(390.18872, 343.69556)(391.15628, 346.14285)
7-Hydroxysecoisolariciresinol	1	1	50089	24271	47513	1	1	1	1	73165	53651	1	17.683	(363.16235, 874.68994)(401.15976, 2721.674)(402.16364, 255.52)
Kaempferol 3-O-glucosyl-rhamnosyl-glucoside	87771	89797	96863	93512	75639	71787	59049	77247	74222	76214	61570	84073	29.525	(758.22144, 4187.014)(759.2221, 2966.2334)(760.2202, 2405.57)(761.22015, 833.44244)(762.21906, 144.59666)
Carvacrol	1333596	473366	185070	1320822	1147569	1097188	953517	408288	1833433	229355	890524	1015030	12.314	(150.1025, 61.42)(151.11182, 7648.688)(152.1163, 1756.21)(153.1279, 96.36)(133.10133, 11186.14)(134.1034, 984.1792)(173.76237, 70.36667)(156.58786, 45.96)
Feruloyl glucose	1	79266	130040	1	1	1	1	22614	1	1	1	1	21.108	(339.78064, 7362.3364)(341.44656, 1433.0101)(363.43216, 1112.7933)(364.76547, 2323.5566)(365.0983, 2729.95)
Cinnamoyl glucose	49806	89934	38222	1	138971	1	130935	109414	147365	155153	100236	1	1.572	(310.1058, 5901.8853)(311.10495, 1476.5913)(294.3526, 673.37)(294.0992, 207.45)(313.11685, 798.975)(294.24734, 743.9614)(335.4335, 546.1423)(335.0957, 811.34)(337.1096, 185.34)(338.1066, 226.68)(315.0883, 240.69)
4,5-Dicaffeoylquinic acid	754349	747644	760838	716997	719055	1	688203	652108	678790	383144	1	623737	21.721	(518.14056, 3949.898)(519.1441, 106.25901)(501.13477, 116.70701)(502.1312, 3734.482)(503.1277, 7776.3525)(544.13696, 241.06145)
Campesteryl ferulate	5204168	5128123	5420476	4761247	4954320	5083339	4305491	4408798	4314725	4694750	4284994	4429214	22.735	(576.41064, 221849.2)(577.41364, 74589.73)(578.415, 16746.041)(579.418, 2579.7625)(619.4197, 8975.706)(603.4067, 544.5282)
Estragole	183367	170759	156510	113316	151894	192073	245091	175590	173032	209206	1	200909	17.598	(151.09703, 79.9)(131.08226, 449.64502)(149.0959, 7205.4995)(150.10054, 286.57544)(131.08391, 350.42334)(173.48486, 88.604)
Isoxanthohumol	1	136611	133540	64528	156104	172311	67963	1	104304	129090	87846	1	19.241	(336.13483, 234.35333)(337.14365, 80.055)(355.159, 3242.4426)(337.1459, 65.01)(377.364, 10330.698)(378.14334, 2264.3328)
p-Coumaroyl tyrosine	38648	35454	27406	1	95562	174661	138320	38635	108882	144997	55186	1	1.581	(311.1056, 2935.1948)(311.1048, 849.65)(328.1223, 197.16)(310.1058, 6952.585)(311.1052, 1619.9087)(312.1107, 474.5)(350.09656, 494.6383)(335.3494, 642.08374)
Diosmin	184620	298147	160249	150506	142474	250095	150520	180377	179232	190251	154541	180626	27.969	(610.1837, 8990.458)(611.18463, 5192.3027)(612.1829, 3583.446)(613.1826, 1282.215)(614.1813, 427.115)
3-methylthiopropyl-desulfoglucosinolate	229489	91196	66675	162089	116400	73956	148599	46750	136391	132024	62914	240329	20.81	(327.07767, 10290.343)(328.08112, 1846.4615)(310.27005, 158.746)(311.0681, 139.41)
Dihydro-p-coumaric acid	112224	310503	202330	344087	293037	267012	319669	339402	150054	407863	1	338274	20.0483	(167.07115, 1747.3911)(168.07367, 136.5)(149.0592, 7033.136)(150.06293, 227.04364)
Lutein	59195	1	29139	1	73908	38775	48845	1	43896	44287	48384	46205	23.271	(570.21124, 4190.0312)(571.4335, 848.49005)(570.4447, 1235.61)(556.44025, 65082.984)(557.44366, 20771.367)(592.4279, 4158.758)(593.4249, 96.36)(576.4098, 9414.387)(577.41284, 3163.0244)
pyroglutamate	49632	138201	19917	84968	200993	239149	99623	190134	38857	45084	76088	89083	1.456	(129.04095, 12544.14)(130.04295, 1711.394)(131.03896, 1493.6055)(113.7048, 137.56999)(115.0399, 132.08)
Kaempferol 3-O-glucosyl-rhamnosyl-galactoside	87771	89797	96863	93512	75639	71787	59049	77247	74222	76214	61570	84073	29.525	(758.22144, 4187.014)(759.2221, 2966.2334)(760.2202, 2405.57)(761.22015, 833.44244)(762.21906, 144.59666)
2-Hydroxybenzoic acid	1	1	54819	99694	116125	72581	70091	1	1	98432	1	1	21.358	(139.04056, 1122.2219)(121.02941, 5602.5)(145.0175, 248.785)
3,4-Dicaffeoylquinic acid	754349	747644	760838	716997	719055	1	688203	652108	678790	383144	225221	623737	21.7073	(518.14056, 3991.6338)(519.1438, 101.18365)(501.22537, 472.12454)(502.22177, 4130.5938)(503.1277, 7776.3525)(544.13696, 241.06145)
5-Tricosenylresorcinol	37208	42575	46410	1	50455	1	1	46954	40476	1	34742	1	26.519	(419.3977, 308.4)(435.36185, 2426.6858)(436.36215, 240.1757)
Coumarin	97058	370488	19256	29566	110544	161561	101999	30018	138953	119964	93748	35434	1.455	(128.02704, 10645.712)(129.0234, 2135.89)(152.0584, 181.07)(131.0388, 1914.2637)(134.04657, 260.3533)
Anethole	183367	170759	156510	113316	151894	192073	245091	175590	173032	209206	1	200909	17.598	(151.09703, 79.9)(131.08226, 449.64502)(149.0959, 7205.4995)(150.10054, 286.57544)(131.08391, 350.42334)(173.48486, 88.604)
Quercetin 3-O-rhamnosyl-rhamnosyl-glucoside	87771	89797	96863	93512	75639	71787	59049	77247	74222	76214	61570	84073	29.525	(758.22144, 4187.014)(759.2221, 2966.2334)(760.2202, 2405.57)(761.22015, 833.44244)(762.21906, 144.59666)
1-Sinapoyl-2,2'-diferuloylgentiobiose	38925	41053	37686	33996	32776	18628	1	30902	1	44328	33760	1	27.922	(924.2691, 2260.0076)(925.2701, 1866.411)(926.269, 1634.1444)(927.2693, 600.8433)(928.2625, 168.23)
3-Hydroxybenzoic acid	1	1	1	1	1	1	1	1	1	1	1	1	21.355
avenacin A1	1	1	1	1	124392	57449	1	1	1	1	1	1	14.659	(1094.56, 352.72)(1076.5476, 2482.97)(1077.551, 854.67004)(1120.554, 325.235)(1102.0461, 706.855)(1103.0471, 782.49)(1103.5494, 584.1)
3-Methoxysinensetin	1	69510	1	18152	1	1	1	1	1	1	161222	567414	17.194	(385.12994, 6357.9624)(386.13315, 1338.78)(387.1299, 704.05)(407.11252, 5263.2754)(408.11484, 1240.0)(409.1087, 894.63)
6-Geranylnaringenin	141734	46441	1	40333	66854	85627	1	1	100104	54407	1	33269	18.109	(390.38824, 574.772)(391.19305, 2290.8513)(413.1765, 24818.322)(414.17972, 5818.286)(415.18542, 1081.995)
4-Hydroxybenzoic acid 4-O-glucoside	1	62982	1	1	1	1	1	1	1	1	108670	514202	19.279	(283.08377, 21417.31)(284.0847, 2720.97)(285.07785, 1199.805)(305.06485, 3145.4001)(306.0663, 127.64)(307.061, 131.39)
Trachelogenin	1	55388	1	1	1	1	1	1	1	1	156210	564114	19.292	(389.16098, 7506.15)(390.1648, 1557.72)(391.15863, 757.69)(411.14175, 6324.283)(412.14636, 1187.595)
Kaempferol	322868	147788	1	1	1	1	349928	248807	1	201720	200914	1	17.544	(287.0545, 6706.76)(288.057, 881.14)(272.04578, 106.28999)(287.05566, 10410.234)(288.0584, 1434.776)(309.0406, 14679.218)(310.04254, 153.555)
3-p-Coumaroylquinic acid	102378	80863	1	1	1	1	1	22650	1	1	1	1	21.13	(342.1137, 295.54)(321.089, 372.115)(339.44662, 11700.41)(340.78104, 2674.1501)(364.10025, 1846.7833)(365.09775, 2421.5466)
2-Methoxy-5-prop-1-enylphenol	1	1	1	1	1	36427	1	1	1	91529	1	408729	1.55	(168.0952, 756.19)(149.0812, 367.66)(169.1008, 1390.86)(147.07849, 19983.01)(148.08176, 941.66003)(149.0821, 141.92)(188.40984, 1875.4132)(169.7319, 2911.8767)(171.0696, 228.55)
Indol	1	56849	1	22661	1	1	1	1	1	1	86796	215699	1.677	(117.0575, 4499.3374)(118.0674, 116.95)(122.0764, 123.29)(140.04797, 1021.575)
Vanillin	1	1	1	1	52349	69185	36528	40320	56829	1	11915	1	9.965	(152.0462, 175.39)(139.05092, 1169.7816)(158.06633, 152.09001)(135.04498, 3455.7166)
Phloretin	1	1	1	1	29500	43481	26278	1	28350	22633	1	12427	1.524	(278.42767, 2471.6785)(279.0948, 2992.42)(259.08136, 787.83)(297.07117, 2488.815)(298.06708, 2148.8062)(299.0692, 198.18)(279.0616, 208.21)
Punicalagin	99265	330320	1	140622	1	1	1	1	1	1	60931	1	29.677	(1084.0583, 235.24333)(1066.0532, 458.03748)(1067.0494, 363.24)(1068.048, 163.32)(1085.562, 144.63501)(1067.0581, 292.01)(1107.0571, 355.43503)(1108.0598, 303.13)(1089.3075, 509.635)(1090.5608, 416.85498)(1092.0616, 147.81)(1093.0568, 645.4)(1094.0569, 542.91)(1095.0566, 331.26)(1096.0593, 491.62)
avenacin B1	1	105531	1	21868	380926	489236	296027	32746	26066	1	74897	21110	16.611	(1078.2301, 1191.9618)(1079.5627, 860.235)(1059.5543, 1050.8267)(1078.5629, 2798.5376)(1079.565, 2751.975)(1080.5686, 895.375)(1060.5519, 4066.9727)(1061.5552, 1982.2659)(1062.5585, 1551.54)(1063.5586, 228.345)(1103.8483, 947.2028)(1104.559, 3453.2102)(1105.5629, 1633.728)(1106.5653, 530.8333)(1086.5488, 272.475)
Protocatechuic acid 4-O-glucoside	1	1	1	1	26287	53668	37676	45119	30057	17204	18616	1	1.521	(298.06696, 2129.1372)(299.0692, 198.18)(343.0768, 651.75)(344.0806, 357.89)(322.06406, 6151.286)(323.067, 459.16574)(324.06427, 451.19403)
4-Hydroxyphenylacetic acid	1	1	1	1	52349	69185	36528	40320	56829	1	11915	1	9.965	(152.0462, 175.39)(139.05092, 1169.7816)(158.06633, 152.09001)(135.04498, 3455.7166)
4-Feruloylquinic acid	1	40212	1	1	112507	175124	117035	1	1	1	37316	1	16.613	(351.10858, 4131.9116)(352.1106, 601.6667)(391.1018, 883.73)(373.09036, 932.67)
Tetramethylscutellarein	1050573	1	1	875142	889459	1	195634	1	1	1	267276	1	13.399	(342.113, 24333.953)(343.11606, 5612.4263)(365.0988, 1811.8119)(366.0935, 50.785)(349.0919, 45.66)
benzoxazinone	1	1	1	1	1	1	1	1	1	1	50483	27649	2.189	(152.057, 8118.65)(151.0576, 9574.875)(153.0631, 1133.57)
Pinosylvin	1	32865	1	1	1	1	1	1	1	1	62878	211818	1.677	(213.0893, 3616.94)(198.4189, 2186.8335)(199.0869, 1958.59)(213.09035, 7181.195)(214.0871, 267.6)(195.08087, 747.99664)
Scutellarein	322868	147788	1	1	1	1	349928	248807	1	201720	200914	1	17.544	(287.0545, 6706.76)(288.057, 881.14)(272.04578, 106.28999)(287.05566, 10410.234)(288.0584, 1434.776)(309.0406, 14679.218)(310.04254, 153.555)
Nobiletin	1	69510	1	18152	1	1	1	1	1	1	161222	567414	17.194	(385.12994, 6357.9624)(386.13315, 1338.78)(387.1299, 704.05)(407.11252, 5263.2754)(408.11484, 1240.0)(409.1087, 894.63)
Quercetin 3-O-acetyl-rhamnoside	1	1	1	1	1	1	1	1	1	1	1	169832	19.271	(411.1413, 12576.24)(412.1445, 2063.56)
5-p-Coumaroylquinic acid	102378	80863	1	1	1	1	1	22650	1	1	1	1	21.13	(342.1137, 295.54)(321.089, 372.115)(339.44662, 11700.41)(340.78104, 2674.1501)(364.10025, 1846.7833)(365.09775, 2421.5466)
Arctigenin	81025	105847	1	1	1	1	1	1	1	1	1	1	17.777	(355.1587, 2790.93)(377.141, 12724.555)(378.1431, 2553.13)(379.1513, 121.54)
p-Coumaroyl malic acid	1	1	1	1	1	1	1	1	1	1	79477	110674	17.275	(282.07, 20350.215)(282.0726, 5128.85)(283.0688, 2065.72)(284.0727, 207.71)(303.0504, 2806.67)(304.0541, 103.77)
4-Ethylguaiacol	1	78847	1	1	185542	1	1	88794	92757	1	105665	1	12.705	(153.09149, 4767.8)(135.08058, 1989.816)
3-Feruloylquinic acid	1	40212	1	1	112507	175124	117035	1	1	1	37316	1	16.613	(351.10858, 4131.9116)(352.1106, 601.6667)(391.1018, 883.73)(373.09036, 932.67)
L-valine	1	1666606	1	1	1	1	1	1	1	1	1004518	857213	1.62	(101.07303, 122480.1)(102.07534, 9063.743)(103.077545, 253.08499)(119.0909, 7132.365)(100.0772, 2661.85)(126.06667, 2765.123)
1,4-Naphtoquinone	1	1	1	1	1	1	1	1	1	1	1	1	2.671
5-Feruloylquinic acid	1	40212	1	1	111593	175124	117035	1	1	1	37316	1	16.613	(351.10858, 4131.9116)(352.1106, 601.6667)(391.1018, 883.73)(373.09036, 932.67)
Medioresinol	1	55388	1	1	1	1	1	1	1	1	156210	564114	19.292	(389.16098, 7506.15)(390.1648, 1557.72)(391.15863, 757.69)(411.14175, 6324.283)(412.14636, 1187.595)
Hydroxycaffeic acid	1	174977	1	1	58351	41832	16308	1	1	1	330377	1	1.537	(200.30354, 582.5325)(219.02837, 14417.644)(220.03186, 1224.0566)
isosakuranetin	1	33699	1	1	83831	98206	62633	10660	1	1	17993	1	16.611	(285.07687, 3069.6384)(286.0795, 295.995)(271.0795, 130.87)(289.09003, 13907.18)(290.09726, 1720.78)(291.1, 555.672)(310.82132, 460.835)
Stearic acid	212434	200836	1	234720	340222	356253	61636	1	270552	394802	130071	1	22.4962	(285.07062, 944.592)(285.77084, 48.2425)(268.2637, 2044.0125)(268.60645, 3967.8333)(270.67905, 902.00604)(307.26126, 1624.2112)(308.26852, 74.57667)(289.2525, 3094.626)(290.25702, 494.455)
Quercetin 4'-O-glucoside	1	69510	1	18152	1	1	1	1	1	1	161222	567414	17.194	(385.12994, 6357.9624)(386.13315, 1338.78)(387.1299, 704.05)(407.11252, 5263.2754)(408.11484, 1240.0)(409.1087, 894.63)
1,2-Disinapoylgentiobiose	1	1	1	44770	45862	1	1	32662	1	40434	1	44299	29.546	(760.2205, 2636.4302)(761.2205, 800.178)(762.2176, 157.56)
sorgolactone	1	1	1	1	49949	34402	595863	1	1	1	1	1	1.625	(319.13837, 3922.79)(321.48373, 211.24666)(299.12955, 15015.647)(300.13184, 2245.8433)(324.45395, 874.7133)(325.119, 186.91)
L-proline	1	1	1	119142	1	1	139306	108146	107438	1	1	130994	21.909	(116.07078, 8684.422)(117.07174, 215.1)
3-hydroxymugineic acid	47681	1	1	1	1	1	23651	1	1	1	1	1	14.448	(305.11902, 175.805)(343.6137, 7503.79)
p-Coumaroylquinic acid	102378	80863	1	1	1	1	1	22650	1	1	1	1	21.13	(342.1137, 295.54)(321.089, 372.115)(339.44662, 11700.41)(340.78104, 2674.1501)(364.10025, 1846.7833)(365.09775, 2421.5466)
4-p-Coumaroylquinic acid	102378	80863	1	1	1	1	1	22650	1	1	1	1	21.13	(342.1137, 295.54)(321.089, 372.115)(339.44662, 11700.41)(340.78104, 2674.1501)(364.10025, 1846.7833)(365.09775, 2421.5466)
Daidzin	360119	371136	1	287820	273767	345594	310658	261033	339370	328786	260660	274671	13.583	(417.75568, 1627.8237)(419.39142, 1111.5109)(420.11972, 3164.5762)(417.1198, 2573.98)(418.1222, 79.68)(421.08713, 43.78889)
Luteolin	322868	147788	1	1	1	1	349928	248807	1	201720	200914	1	17.544	(287.0545, 6706.76)(288.057, 881.14)(272.04578, 106.28999)(287.05566, 10410.234)(288.0584, 1434.776)(309.0406, 14679.218)(310.04254, 153.555)
24-Methyllathosterol ferulate	1	1	1	1284324	1631779	741630	1031537	2113849	1	2357892	871909	238621	22.7333	(576.41077, 260736.75)(577.41376, 87931.484)(578.4155, 19390.814)(579.4177, 3142.685)(560.41296, 479.58)(604.4289, 962.47)
Eugenol	1	1	1	1	1	36427	1	1	1	91529	1	408729	1.55	(168.0952, 756.19)(149.0812, 367.66)(169.1008, 1390.86)(147.07849, 19983.01)(148.08176, 941.66003)(149.0821, 141.92)(188.40984, 1875.4132)(169.7319, 2911.8767)(171.0696, 228.55)
L-arginine	1	1	1	1	34315	120143	62168	1	1	29360	1	25325	1.539	(175.11845, 4313.008)(176.1284, 291.43253)(159.11417, 13698.224)(160.1156, 59.97)(158.11674, 433.945)(199.11092, 3369.2537)(181.0991, 582.17)
4-Ethylcatechol	1	1	1	1	1	1	65939	112751	1	106205	104872	1	18.007	(125.0708, 197.73)(141.08018, 231.76498)(121.0647, 3654.775)(163.0608, 264.28)(145.05165, 124.48)
maltose/sucrose	1	373682	1	149941	782927	1183489	811260	141322	158153	1	258552	101662	16.611	(342.1134, 1807.3368)(347.13217, 505.0567)(325.1129, 23982.447)(326.11673, 3136.799)(327.11786, 612.575)(365.1011, 2833.4636)(366.0977, 345.82666)(349.32434, 991.1733)
benzyl-desulfoglucosinolate	1	1	1	1	137916	43572	85397	74461	30776	1	27286	1	1.631	(333.43195, 1080.14)(335.0949, 1117.91)(330.1012, 1276.33)(312.29352, 4554.3857)(313.0954, 549.955)(336.74503, 228.60333)
1,2,2'-Triferuloylgentiobiose	51627	44800	1	47349	56795	39469	36126	36602	35138	46891	40629	53156	27.192	(852.25, 1952.94)(853.25, 613.2527)
4-Hydroxybenzoic acid	1	1	1	99694	116125	72581	70091	1	1	98432	1	1	21.355	(139.04056, 1002.8525)(121.02934, 5754.282)(145.0175, 248.785)
Formononetin	1	100073	1	182041	164483	118421	1	1	1	198914	79806	106463	21.565	(273.0885, 58.33)(273.0539, 3792.603)(274.05856, 193.09166)
6-methylthiohexyldesulfoglucosinolate	74178	67069	1	27807	46455	26083	1	1	1	1	1	61409	22.415	(369.12427, 4204.763)(370.12836, 564.96204)(393.12372, 254.865)(380.1107, 172.07)
